# Supplementary material for: Crystal structure, Hirshfeld surface analysis and DFT studies of 4-methyl-2-({[4-(tri­fluoro­meth­yl)phen­yl]imino}­meth­yl)phenol
Source: Acta Crystallogr E Crystallogr Commun. 2020 Jul 21;76(Pt 8):1325–30. doi: 10.1107/S2056989020009615 (PMC7405564; doi:10.1107/S2056989020009615)
Supplement: Supplementary file 1 [file e-76-01325-sup1.cif]

##############################################################################
#                                                                            #
# This CIF contains the data in a paper accepted for publication in          #
# Acta Crystallographica Section E. It conforms to the requirements of       #
# Notes for Authors for Acta Crystallographica Section E, and has been       #
# peer reviewed under the auspices of the IUCr Commission on Journals.       #
#                                                                            #
# Full details of the Crystallographic Information File format               #
# are given in the paper "The Crystallographic Information File (CIF):       #
# a New Standard Archive File for Crystallography" by S. R. Hall, F. H.      #
# Allen and I. D. Brown [Acta Cryst. (1991), A47, 655-685].                  #
#                                                                            #
# The current version of the core CIF dictionary is obtainable from          #
# ftp://ftp.iucr.org/pub/cif_core.dic.                                       #
#                                                                            #
# Software is freely available for graphical display of the structure(s)     #
# in this CIF. For information consult the CIF software page                 #
# http://www.iucr.org/resources/cif/software.                                #
#                                                                            #
# This file may be used for bona fide research purposes within the           #
# scientific community so long as proper attribution is given to the journal # 
# article from which it was obtained.                                        #
#                                                                            #
##############################################################################
data_I
_audit_creation_method     'SHELXL-2018/3'
_journal_date_recd_electronic     2020-06-08
_journal_date_accepted     2020-07-14
_journal_name_full     'Acta Crystallographica, Section E'
_journal_year     2020
_journal_volume     76
_journal_issue      8
_journal_page_first     1325
_journal_page_last     1330
_journal_paper_category     GO
_journal_paper_doi     10.1107/S2056989020009615
_journal_coeditor_code     MW2164
_publ_contact_author_name     'Ashraf Mashrai'
_publ_contact_author_address
;
Faculity of Pharmacy, University Of Science And Technology, Ibb Branch, Ibb,
Yemen
;
_publ_contact_author_email     'ashraf.yemen7@gmail.com'
_publ_contact_author_fax     ?
_publ_contact_author_phone     ?
_publ_section_title
;
Crystal structure, Hirshfeld surface analysis and DFT studies of
4-methyl-2-({[4-(trifluoromethyl)phenyl]imino}methyl)phenol
;
_publ_section_title_footnote     .
loop_
    _publ_author_name
    _publ_author_footnote
    _publ_author_address
    'Faizi, Md. Serajul Haque' .
;
Department of Chemistry, Langat Singh College, B.R.A. Bihar University,
Muzaffarpur, Bihar-842001
India
;
    'Cinar, Emine Berrin' .
;
Ondokuz May\?is University, Faculty of Arts and Sciences,
Department of Physics,
Samsun,
Turkey
;
    'Dogan, Onur Erman' .
;
Ondokuz May\?is University, Faculty of Arts and Sciences,
Department of Chemistry,
Samsun,
Turkey
;
    'Aydin, Alev Sema' .
;
Ondokuz May\?is University, Faculty of Arts and Sciences,
Department of Chemistry,
Samsun,
Turkey
;
    'Agar, Erbil' .
;
Ondokuz May\?is University, Faculty of Arts and Sciences,
Department of Chemistry,
Samsun,
Turkey
;
    'Dege, Necmi' .
;
Ondokuz May\?is University, Faculty of Arts and Sciences,
Department of Physics,
Samsun,
Turkey
;
    'Mashrai, Ashraf' .
;
Department of Pharmacy, University of Science and Technology, Ibb Branch, Ibb,
Yemen
;
_publ_section_synopsis
;
The title compound, C~15~H~12~F~3~NO, crystallizes with a single molecule in the
asymmetric unit. The phenol ring makes a dihedral angle of 44.77(3)\% with the
benzene ring of the trifluoromethyl group. In the crystal, molecules are
linked by C---H...O interactions, forming polymeric chain along the
<i>b-</i>axis direction.
;
_chemical_name_systematic
;
4-Methyl-2-({[4-(trifluoromethyl)phenyl]imino}methyl)phenol
;
_chemical_name_common     ?
_chemical_formula_moiety     'C15 H12 F3 N O'
_chemical_formula_sum     'C15 H12 F3 N O'
_chemical_formula_iupac     'C15 H12 F3 N O'
_chemical_formula_weight     279.26
_chemical_melting_point     ?
_chemical_absolute_configuration     unk
_space_group_crystal_system     orthorhombic
_space_group_name_H-M_alt     'P c a 21'
_space_group_name_Hall     'P 2c -2ac'
loop_
    _space_group_symop_operation_xyz
    'x, y, z'
    '-x, -y, z+1/2'
    'x+1/2, -y, z'
    '-x+1/2, y, z+1/2'
_cell_length_a     6.2592(5)
_cell_length_b     7.2229(6)
_cell_length_c     28.551(3)
_cell_angle_alpha     90
_cell_angle_beta     90
_cell_angle_gamma     90
_cell_volume     1290.77(19)
_cell_formula_units_Z     4
_cell_measurement_reflns_used     7251
_cell_measurement_theta_min     2.82
_cell_measurement_theta_max     26.75
_cell_measurement_temperature     296(2)
_exptl_crystal_description     'prism'
_exptl_crystal_colour     'yellow'
_exptl_crystal_size_max     0.720
_exptl_crystal_size_mid     0.550
_exptl_crystal_size_min     0.220
_exptl_crystal_density_diffrn     1.437
_exptl_crystal_density_meas     ?
_exptl_crystal_density_method     ?
_exptl_crystal_F_000     576
_exptl_absorpt_coefficient_mu     0.120
_exptl_absorpt_correction_type     integration
_exptl_absorpt_process_details
;
(X-RED32; Stoe & Cie, 2002)
;
_exptl_absorpt_correction_T_min     0.9355
_exptl_absorpt_correction_T_max     0.9815
_diffrn_ambient_temperature     296(2)
_diffrn_source     'sealed X-ray tube, 12 x 0.4 mm long-fine focus'
_diffrn_source_power     2.25
_diffrn_source_voltage     50
_diffrn_source_current     45
_diffrn_radiation_type     'Mo K\a'
_diffrn_radiation_wavelength     0.71073
_diffrn_radiation_monochromator     'plane graphite'
_diffrn_measurement_device_type     'Stoe IPDS 2'
_diffrn_measurement_device     '2-circle goniometer'
_diffrn_measurement_method     'rotation method'
_diffrn_detector     'image plate (34 cm diameter)'
_diffrn_detector_area_resol_mean     6.67
_diffrn_reflns_number     6209
_diffrn_reflns_av_R_equivalents     0.1105
_diffrn_reflns_av_unetI/netI     0.0767
_diffrn_reflns_theta_min     2.820
_diffrn_reflns_theta_max     26.221
_diffrn_reflns_theta_full     25.242
_diffrn_measured_fraction_theta_max     0.986
_diffrn_measured_fraction_theta_full     0.991
_diffrn_reflns_limit_h_min     -7
_diffrn_reflns_limit_h_max     6
_diffrn_reflns_limit_k_min     -8
_diffrn_reflns_limit_k_max     8
_diffrn_reflns_limit_l_min     -28
_diffrn_reflns_limit_l_max     34
_refine_special_details
;
Refined as a two-component inversion twin
;
_reflns_number_total     2135
_reflns_number_gt     1517
_reflns_threshold_expression     'I > 2\s(I)'
_refine_ls_structure_factor_coef     Fsqd
_refine_ls_matrix_type     full
_refine_ls_R_factor_all     0.0890
_refine_ls_R_factor_gt     0.0733
_refine_ls_wR_factor_gt     0.1952
_refine_ls_wR_factor_ref     0.2127
_refine_ls_goodness_of_fit_ref     0.989
_refine_ls_restrained_S_all     0.989
_refine_ls_number_reflns     2135
_refine_ls_number_parameters     182
_refine_ls_number_restraints     1
_refine_ls_hydrogen_treatment     constr
_refine_ls_weighting_scheme     calc
_refine_ls_weighting_details
                      'w=1/[\s^2^(Fo^2^)+(0.1465P)^2^] where P=(Fo^2^+2Fc^2^)/3'
_atom_sites_solution_hydrogens     geom
_atom_sites_solution_primary     dual
_atom_sites_solution_secondary     difmap
_refine_ls_shift/su_max     0.000
_refine_ls_shift/su_mean     0.000
_refine_diff_density_max     0.243
_refine_diff_density_min     -0.223
_refine_ls_extinction_method     none
_refine_ls_extinction_coef     .
_refine_ls_abs_structure_details
;
 Refined as an inversion twin
;
_refine_ls_abs_structure_Flack     0(3)
loop_
    _atom_type_symbol
    _atom_type_description
    _atom_type_scat_dispersion_real
    _atom_type_scat_dispersion_imag
    _atom_type_scat_source
    'C' 'C' 0.0033 0.0016
                         'International Tables Vol C Tables 4.2.6.8 and 6.1.1.4'
    'H' 'H' 0.0000 0.0000
                         'International Tables Vol C Tables 4.2.6.8 and 6.1.1.4'
    'F' 'F' 0.0171 0.0103
                         'International Tables Vol C Tables 4.2.6.8 and 6.1.1.4'
    'N' 'N' 0.0061 0.0033
                         'International Tables Vol C Tables 4.2.6.8 and 6.1.1.4'
    'O' 'O' 0.0106 0.0060
                         'International Tables Vol C Tables 4.2.6.8 and 6.1.1.4'
_computing_data_collection
;
X-AREA (Stoe & Cie, 2002)
;
_computing_cell_refinement     'X-AREA'
_computing_data_reduction
;
X-RED32 (Stoe & Cie, 2002)
;
_computing_structure_solution
;
<i>SHELXT2018/3</i> (Sheldrick, 2015a)
;
_computing_structure_refinement
;
<i>SHELXL2018/3</i> (Sheldrick, 2015b)
;
_computing_molecular_graphics
;
<i>OLEX2</i> (Dolomanov <i>et al.</i>, 2009) and Mercury (Macrae <i>et
al.</i>,
2020)
;
_computing_publication_material
;
WinGX (Farrugia, 2012), PLATON (Spek, 2020), SHELXL2018
(Sheldrick, 2015b) and
publCIF (Westrip, 2010)
;
loop_
    _atom_site_type_symbol
    _atom_site_label
    _atom_site_fract_x
    _atom_site_fract_y
    _atom_site_fract_z
    _atom_site_U_iso_or_equiv
    _atom_site_adp_type
    _atom_site_calc_flag
    _atom_site_occupancy
    _atom_site_disorder_assembly
    _atom_site_disorder_group
    N N1 -0.2713(8) -0.7682(6) -0.49830(18) 0.0645(11) Uani d 1 . .
    O O1 0.0688(7) -0.6785(7) -0.54674(17) 0.0809(12) Uani d 1 . .
    H H1 0.000741 -0.705484 -0.523169 0.121 Uiso calc 1 . .
    F F2 -0.8837(9) -0.7711(8) -0.3228(2) 0.1216(18) Uani d 1 . .
    C C10 -0.0518(9) -0.7125(6) -0.5853(2) 0.0630(13) Uani d 1 . .
    C C6 -0.3839(8) -0.7631(6) -0.4556(2) 0.0570(12) Uani d 1 . .
    F F1 -0.6915(9) -0.5479(6) -0.30622(18) 0.1272(19) Uani d 1 . .
    C C5 -0.2780(10) -0.8240(7) -0.4157(2) 0.0655(14) Uani d 1 . .
    H H5 -0.141666 -0.874119 -0.418207 0.079 Uiso calc 1 . .
    C C3 -0.5758(10) -0.7369(7) -0.3684(2) 0.0626(13) Uani d 1 . .
    C C4 -0.3737(10) -0.8105(7) -0.3725(2) 0.0657(14) Uani d 1 . .
    H H4 -0.301758 -0.851192 -0.345952 0.079 Uiso calc 1 . .
    C C14 -0.3760(10) -0.8129(7) -0.6233(2) 0.0640(13) Uani d 1 . .
    H H14 -0.513415 -0.861146 -0.621131 0.077 Uiso calc 1 . .
    C C7 -0.6847(12) -0.7213(8) -0.3219(2) 0.0744(16) Uani d 1 . .
    C C9 -0.2636(9) -0.7789(6) -0.5821(2) 0.0628(13) Uani d 1 . .
    C C8 -0.3645(10) -0.8001(7) -0.5375(2) 0.0657(14) Uani d 1 . .
    H H8 -0.505930 -0.839357 -0.536897 0.079 Uiso calc 1 . .
    F F3 -0.5971(13) -0.8224(11) -0.29008(19) 0.160(3) Uani d 1 . .
    C C12 -0.0825(12) -0.7083(8) -0.6683(2) 0.0719(16) Uani d 1 . .
    H H12 -0.020903 -0.683218 -0.697211 0.086 Uiso calc 1 . .
    C C1 -0.5870(9) -0.6869(7) -0.4518(2) 0.0638(13) Uani d 1 . .
    H H1A -0.658405 -0.646274 -0.478455 0.077 Uiso calc 1 . .
    C C11 0.0350(11) -0.6758(7) -0.6286(3) 0.0745(15) Uani d 1 . .
    H H11 0.173005 -0.628998 -0.630903 0.089 Uiso calc 1 . .
    C C2 -0.6836(10) -0.6716(7) -0.40787(19) 0.0627(13) Uani d 1 . .
    H H2 -0.818272 -0.618523 -0.404942 0.075 Uiso calc 1 . .
    C C13 -0.2928(12) -0.7782(7) -0.6671(2) 0.0706(15) Uani d 1 . .
    C C15 -0.4146(15) -0.8082(10) -0.7111(3) 0.089(2) Uani d 1 . .
    H H15A -0.326864 -0.775423 -0.737439 0.134 Uiso calc 1 . .
    H H15B -0.454828 -0.936105 -0.713450 0.134 Uiso calc 1 . .
    H H15C -0.540560 -0.732414 -0.710949 0.134 Uiso calc 1 . .
loop_
    _atom_site_aniso_label
    _atom_site_aniso_U_11
    _atom_site_aniso_U_22
    _atom_site_aniso_U_33
    _atom_site_aniso_U_12
    _atom_site_aniso_U_13
    _atom_site_aniso_U_23
    N1 0.069(3) 0.072(2) 0.053(3) -0.0016(18) 0.003(2) 0.002(2)
    O1 0.067(3) 0.109(3) 0.067(3) -0.016(2) -0.006(2) -0.002(2)
    F2 0.110(3) 0.159(4) 0.096(3) -0.050(3) 0.031(3) -0.024(3)
    C10 0.058(3) 0.065(3) 0.066(3) 0.001(2) -0.002(3) -0.001(2)
    C6 0.058(3) 0.056(2) 0.057(3) -0.0059(19) 0.004(2) 0.003(2)
    F1 0.176(5) 0.098(3) 0.108(3) -0.023(3) 0.049(4) -0.037(2)
    C5 0.068(3) 0.068(3) 0.060(3) 0.006(2) -0.001(3) -0.002(2)
    C3 0.070(4) 0.062(3) 0.056(3) -0.002(2) 0.003(3) 0.006(2)
    C4 0.074(4) 0.065(3) 0.059(3) 0.001(2) -0.006(3) 0.009(2)
    C14 0.063(3) 0.071(2) 0.059(3) 0.000(2) 0.004(3) -0.005(2)
    C7 0.092(4) 0.073(3) 0.058(3) -0.003(3) 0.000(3) -0.003(3)
    C9 0.065(3) 0.059(2) 0.064(3) 0.002(2) 0.005(3) 0.005(2)
    C8 0.065(4) 0.067(3) 0.064(4) -0.005(2) 0.005(3) 0.002(2)
    F3 0.200(7) 0.207(6) 0.072(3) 0.102(5) 0.042(3) 0.052(3)
    C12 0.089(5) 0.069(3) 0.058(3) 0.003(3) 0.007(3) 0.000(2)
    C1 0.066(3) 0.072(3) 0.054(3) -0.001(2) -0.008(2) 0.005(2)
    C11 0.074(4) 0.072(3) 0.078(4) -0.001(2) 0.006(3) 0.002(3)
    C2 0.060(3) 0.069(3) 0.060(3) 0.003(2) -0.006(3) 0.001(2)
    C13 0.085(4) 0.067(3) 0.060(3) 0.001(3) -0.002(3) 0.000(2)
    C15 0.113(6) 0.095(4) 0.060(4) -0.007(4) -0.011(3) -0.002(3)
_geom_special_details
;
 All esds (except the esd in the dihedral angle between two l.s. planes)
 are estimated using the full covariance matrix.  The cell esds are taken
 into account individually in the estimation of esds in distances, angles
 and torsion angles; correlations between esds in cell parameters are only
 used when they are defined by crystal symmetry.  An approximate (isotropic)
 treatment of cell esds is used for estimating esds involving l.s. planes.
;
loop_
    _geom_bond_atom_site_label_1
    _geom_bond_atom_site_label_2
    _geom_bond_site_symmetry_2
    _geom_bond_distance
    _geom_bond_publ_flag
    N1 C8 . 1.283(8) ?
    N1 C6 . 1.410(7) ?
    O1 C10 . 1.357(8) ?
    O1 H1 . 0.8200 ?
    F2 C7 . 1.297(9) ?
    C10 C11 . 1.376(10) ?
    C10 C9 . 1.412(8) ?
    C6 C5 . 1.389(8) ?
    C6 C1 . 1.389(8) ?
    F1 C7 . 1.331(7) ?
    C5 C4 . 1.374(8) ?
    C5 H5 . 0.9300 ?
    C3 C4 . 1.377(9) ?
    C3 C2 . 1.395(8) ?
    C3 C7 . 1.497(9) ?
    C4 H4 . 0.9300 ?
    C14 C13 . 1.377(9) ?
    C14 C9 . 1.391(9) ?
    C14 H14 . 0.9300 ?
    C7 F3 . 1.289(8) ?
    C9 C8 . 1.430(9) ?
    C8 H8 . 0.9300 ?
    C12 C11 . 1.371(10) ?
    C12 C13 . 1.410(10) ?
    C12 H12 . 0.9300 ?
    C1 C2 . 1.397(8) ?
    C1 H1A . 0.9300 ?
    C11 H11 . 0.9300 ?
    C2 H2 . 0.9300 ?
    C13 C15 . 1.487(10) ?
    C15 H15A . 0.9600 ?
    C15 H15B . 0.9600 ?
    C15 H15C . 0.9600 ?
loop_
    _geom_angle_atom_site_label_1
    _geom_angle_atom_site_label_2
    _geom_angle_atom_site_label_3
    _geom_angle_site_symmetry_1
    _geom_angle_site_symmetry_3
    _geom_angle
    _geom_angle_publ_flag
    C8 N1 C6 . . 122.2(5) ?
    C10 O1 H1 . . 109.5 ?
    O1 C10 C11 . . 118.3(5) ?
    O1 C10 C9 . . 122.2(6) ?
    C11 C10 C9 . . 119.5(6) ?
    C5 C6 C1 . . 119.9(5) ?
    C5 C6 N1 . . 117.6(5) ?
    C1 C6 N1 . . 122.3(5) ?
    C4 C5 C6 . . 120.3(5) ?
    C4 C5 H5 . . 119.8 ?
    C6 C5 H5 . . 119.8 ?
    C4 C3 C2 . . 120.4(6) ?
    C4 C3 C7 . . 121.5(6) ?
    C2 C3 C7 . . 118.1(6) ?
    C5 C4 C3 . . 120.3(6) ?
    C5 C4 H4 . . 119.9 ?
    C3 C4 H4 . . 119.9 ?
    C13 C14 C9 . . 122.9(6) ?
    C13 C14 H14 . . 118.6 ?
    C9 C14 H14 . . 118.6 ?
    F3 C7 F2 . . 105.4(7) ?
    F3 C7 F1 . . 108.0(7) ?
    F2 C7 F1 . . 103.7(6) ?
    F3 C7 C3 . . 112.9(6) ?
    F2 C7 C3 . . 113.5(5) ?
    F1 C7 C3 . . 112.6(5) ?
    C14 C9 C10 . . 118.8(5) ?
    C14 C9 C8 . . 120.7(5) ?
    C10 C9 C8 . . 120.5(6) ?
    N1 C8 C9 . . 123.9(6) ?
    N1 C8 H8 . . 118.0 ?
    C9 C8 H8 . . 118.0 ?
    C11 C12 C13 . . 122.8(6) ?
    C11 C12 H12 . . 118.6 ?
    C13 C12 H12 . . 118.6 ?
    C6 C1 C2 . . 119.8(5) ?
    C6 C1 H1A . . 120.1 ?
    C2 C1 H1A . . 120.1 ?
    C12 C11 C10 . . 119.8(6) ?
    C12 C11 H11 . . 120.1 ?
    C10 C11 H11 . . 120.1 ?
    C3 C2 C1 . . 119.3(5) ?
    C3 C2 H2 . . 120.4 ?
    C1 C2 H2 . . 120.4 ?
    C14 C13 C12 . . 116.1(6) ?
    C14 C13 C15 . . 123.2(7) ?
    C12 C13 C15 . . 120.7(6) ?
    C13 C15 H15A . . 109.5 ?
    C13 C15 H15B . . 109.5 ?
    H15A C15 H15B . . 109.5 ?
    C13 C15 H15C . . 109.5 ?
    H15A C15 H15C . . 109.5 ?
    H15B C15 H15C . . 109.5 ?
loop_
    _geom_torsion_atom_site_label_1
    _geom_torsion_atom_site_label_2
    _geom_torsion_atom_site_label_3
    _geom_torsion_atom_site_label_4
    _geom_torsion_site_symmetry_1
    _geom_torsion_site_symmetry_2
    _geom_torsion_site_symmetry_3
    _geom_torsion_site_symmetry_4
    _geom_torsion
    _geom_torsion_publ_flag
    C8 N1 C6 C5 . . . . 147.0(5) ?
    C8 N1 C6 C1 . . . . -38.2(7) ?
    C1 C6 C5 C4 . . . . 0.5(7) ?
    N1 C6 C5 C4 . . . . 175.5(4) ?
    C6 C5 C4 C3 . . . . 0.2(8) ?
    C2 C3 C4 C5 . . . . -1.4(8) ?
    C7 C3 C4 C5 . . . . 179.7(5) ?
    C4 C3 C7 F3 . . . . -16.4(9) ?
    C2 C3 C7 F3 . . . . 164.6(7) ?
    C4 C3 C7 F2 . . . . -136.3(6) ?
    C2 C3 C7 F2 . . . . 44.7(7) ?
    C4 C3 C7 F1 . . . . 106.3(7) ?
    C2 C3 C7 F1 . . . . -72.7(7) ?
    C13 C14 C9 C10 . . . . -2.5(7) ?
    C13 C14 C9 C8 . . . . 173.8(5) ?
    O1 C10 C9 C14 . . . . -179.1(5) ?
    C11 C10 C9 C14 . . . . 2.7(7) ?
    O1 C10 C9 C8 . . . . 4.5(7) ?
    C11 C10 C9 C8 . . . . -173.6(5) ?
    C6 N1 C8 C9 . . . . 170.1(4) ?
    C14 C9 C8 N1 . . . . -178.8(5) ?
    C10 C9 C8 N1 . . . . -2.6(8) ?
    C5 C6 C1 C2 . . . . 0.1(7) ?
    N1 C6 C1 C2 . . . . -174.7(5) ?
    C13 C12 C11 C10 . . . . 0.3(8) ?
    O1 C10 C11 C12 . . . . -179.9(5) ?
    C9 C10 C11 C12 . . . . -1.7(8) ?
    C4 C3 C2 C1 . . . . 2.0(8) ?
    C7 C3 C2 C1 . . . . -179.1(5) ?
    C6 C1 C2 C3 . . . . -1.3(8) ?
    C9 C14 C13 C12 . . . . 1.1(8) ?
    C9 C14 C13 C15 . . . . -177.9(5) ?
    C11 C12 C13 C14 . . . . 0.0(8) ?
    C11 C12 C13 C15 . . . . 179.0(6) ?
loop_
    _geom_hbond_atom_site_label_D
    _geom_hbond_atom_site_label_H
    _geom_hbond_atom_site_label_A
    _geom_hbond_site_symmetry_A
    _geom_hbond_distance_DH
    _geom_hbond_distance_HA
    _geom_hbond_distance_DA
    _geom_hbond_angle_DHA
    _geom_hbond_publ_flag
    O1 H1 N1 . 0.82 1.90 2.620(7) 146 yes
    C1 H1A O1 1_455 0.93 2.60 3.463(7) 154 yes
_shelx_space_group_comment
;
The symmetry employed for this shelxl refinement is uniquely defined
by the following loop, which should always be used as a source of
symmetry information in preference to the above space-group names.
They are only intended as comments.
;
_shelx_estimated_absorpt_T_min     ?
_shelx_estimated_absorpt_T_max     ?
_shelx_hkl_file
;
  -4   0   0   23.64    1.00   0
  -4   0   0   57.66    1.12   0
  -6   0   0   18.33    0.94   0
  -6   0   0   18.65    0.90   0
   0   1   0   36.18    0.94   0
   0  -1   0   42.95    1.11   0
  -1  -1   0  200.67    2.21   0
  -1   1   0  307.96    2.70   0
   1  -1   0  336.46    2.81   0
   1   1   0  298.24    2.43   0
  -2   1   0    9.41    0.56   0
  -2  -1   0    8.80    0.53   0
   2  -1   0   14.49    0.69   0
   2   1   0   10.87    0.56   0
  -3  -1   0  152.64    1.56   0
  -3   1   0  172.41    1.86   0
  -4   1   0    3.58    0.45   0
  -4  -1   0    3.32    0.40   0
  -5   1   0    0.01    0.46   0
  -5  -1   0   -0.12    0.44   0
  -6  -1   0   -0.09    0.47   0
  -6   1   0    0.16    0.57   0
  -6  -1   0    0.12    0.50   0
  -6   1   0    0.06    0.56   0
  -7  -1   0    5.14    0.78   0
  -7  -1   0    4.11    0.72   0
   0   2   0 8308.07    9.79   0
   0  -2   0 9999.99   11.93   0
  -1   2   0 1189.00    3.82   0
   1  -2   0 1053.21    3.87   0
   1   2   0 1158.22    3.56   0
  -1  -2   0  930.78    3.64   0
  -2   2   0   17.39    0.58   0
  -2  -2   0   14.27    0.55   0
   2  -2   0   17.68    0.59   0
   2   2   0   14.12    0.45   0
  -3  -2   0    1.94    0.35   0
   3  -2   0    2.58    0.38   0
  -3   2   0    2.01    0.35   0
   3   2   0    1.74    0.36   0
  -4  -2   0   23.02    0.63   0
  -4   2   0   26.26    0.76   0
  -5   2   0    0.30    0.37   0
  -5  -2   0    0.07    0.35   0
  -6  -2   0   13.83    0.67   0
  -6   2   0   16.15    0.89   0
  -7  -2   0    0.18    0.46   0
  -7  -2   0    0.21    0.58   0
   0  -3   0  107.22    1.16   0
   0   3   0  130.86    1.11   0
  -1   3   0  360.76    1.82   0
  -1  -3   0  213.72    1.50   0
   1  -3   0  243.54    1.64   0
   1   3   0  276.39    1.52   0
   2   3   0  243.38    1.51   0
  -2   3   0  208.58    1.41   0
   2  -3   0  227.20    1.65   0
  -2  -3   0  224.17    1.57   0
  -3   3   0   35.25    0.71   0
  -3  -3   0   32.35    0.65   0
   3   3   0   35.75    0.67   0
   3  -3   0   37.11    0.75   0
   4  -3   0    5.41    0.46   0
  -4   3   0    6.04    0.44   0
  -4  -3   0    4.83    0.43   0
  -5   3   0    0.20    0.37   0
  -5  -3   0    0.54    0.34   0
  -6  -3   0   -0.38    0.44   0
  -6   3   0    0.19    0.50   0
  -7  -3   0    0.58    0.50   0
  -7   3   0    0.72    0.68   0
   0  -4   0  280.71    1.63   0
   0   4   0  346.42    1.56   0
   1   4   0  244.69    1.37   0
  -1   4   0  174.57    1.13   0
  -1  -4   0  183.14    1.41   0
   1  -4   0  210.62    1.43   0
   2  -4   0    6.66    0.41   0
   2   4   0    7.29    0.41   0
  -2  -4   0    4.03    0.29   0
  -2   4   0    7.87    0.41   0
   3   4   0    2.28    0.35   0
   3  -4   0    2.48    0.39   0
  -3   4   0    2.45    0.38   0
  -3  -4   0    2.04    0.26   0
  -4   4   0    0.12    0.37   0
   4   4   0    0.74    0.38   0
  -4  -4   0    0.25    0.37   0
   4  -4   0    0.27    0.37   0
  -5  -4   0    0.17    0.39   0
   5  -4   0    0.34    0.49   0
  -5   4   0   -0.03    0.39   0
  -6   4   0    3.86    0.62   0
  -6  -4   0    3.81    0.48   0
   0  -5   0   10.48    0.46   0
   0   5   0   13.60    0.45   0
   1  -5   0    3.16    0.39   0
   1   5   0    2.85    0.29   0
  -1  -5   0    2.79    0.38   0
  -1   5   0    4.10    0.38   0
   2   5   0   50.53    0.73   0
   2  -5   0   24.66    0.63   0
  -2  -5   0   35.73    0.73   0
  -2   5   0   51.81    0.76   0
   3   5   0   -0.06    0.34   0
  -3  -5   0    0.11    0.26   0
  -3   5   0    0.41    0.26   0
   3  -5   0    0.07    0.36   0
  -4  -5   0    1.11    0.30   0
   4  -5   0    1.31    0.39   0
  -4   5   0    1.30    0.41   0
   4   5   0    1.52    0.42   0
  -5   5   0    1.05    0.43   0
   5  -5   0    1.23    0.46   0
  -5  -5   0    0.83    0.44   0
  -6  -5   0    0.39    0.46   0
   6  -5   0    0.11    0.60   0
  -6   5   0    0.12    0.45   0
   0  -6   0    3.73    0.40   0
   0   6   0    6.36    0.40   0
  -1   6   0   53.45    0.70   0
   1  -6   0   57.71    0.89   0
   1   6   0   50.45    0.71   0
  -1  -6   0   54.54    0.89   0
   2   6   0    1.74    0.41   0
  -2  -6   0    1.14    0.40   0
  -2   6   0    2.26    0.37   0
   2  -6   0    1.61    0.39   0
  -3  -6   0    0.99    0.39   0
   3  -6   0    1.25    0.40   0
  -3   6   0    1.24    0.41   0
   3   6   0    0.90    0.27   0
  -4   6   0    0.33    0.31   0
  -4  -6   0    0.44    0.39   0
   4   6   0    0.98    0.41   0
   4  -6   0   -0.03    0.42   0
  -5  -6   0    0.10    0.44   0
  -5   6   0    0.07    0.43   0
   5   6   0    0.11    0.43   0
   5  -6   0    0.05    0.48   0
   0   7   0    1.44    0.40   0
   0  -7   0    1.11    0.40   0
   1   7   0    0.19    0.37   0
   1  -7   0   -0.03    0.29   0
  -1   7   0    0.24    0.40   0
  -1  -7   0    0.13    0.27   0
   2  -7   0    2.40    0.33   0
  -2   7   0    4.65    0.47   0
  -2  -7   0    4.41    0.45   0
   2   7   0    5.50    0.45   0
  -3  -7   0    0.21    0.43   0
  -3   7   0    0.32    0.31   0
   3   7   0    0.77    0.30   0
   3  -7   0    0.59    0.43   0
   4  -7   0    0.09    0.44   0
  -4   7   0    0.41    0.45   0
   4   7   0    0.36    0.43   0
  -4  -7   0   -0.12    0.44   0
   0   8   0    6.92    0.49   0
   0  -8   0    5.93    0.49   0
  -1  -8   0    0.78    0.42   0
  -1   8   0    0.99    0.31   0
   1   8   0    1.05    0.29   0
   1  -8   0    0.72    0.46   0
  -2  -8   0    0.06    0.44   0
   2   8   0    0.11    0.32   0
  -2   8   0    0.26    0.44   0
   2  -8   0    0.09    0.32   0
  -3   8   0    0.44    0.34   0
   3  -8   0    0.55    0.48   0
   3   8   0   -0.01    0.48   0
  -3  -8   0    0.26    0.34   0
  -4   0   1   11.72    0.63   0
  -4   0   1   11.57    0.71   0
  -4   0  -1    7.15    0.67   0
  -4   0  -1   12.29    0.74   0
  -6   0   1    4.78    0.57   0
  -6   0   1    5.14    0.61   0
  -6   0  -1    4.65    0.84   0
  -6   0  -1    4.93    0.79   0
   1   1   1  551.65    3.41   0
   1  -1   1  552.65    3.82   0
  -1  -1   1  483.20    3.41   0
  -1   1   1  587.52    3.62   0
  -1  -1  -1  487.54    3.44   0
   1  -1  -1  664.43    3.65   0
  -1   1  -1  556.80    3.73   0
   1   1  -1  664.40    3.50   0
  -2   1   1   78.88    1.24   0
   2   1   1   85.74    1.29   0
   2  -1   1  100.58    1.63   0
  -2  -1   1   60.37    1.00   0
  -2  -1  -1   65.17    1.15   0
   2  -1  -1   39.30    0.97   0
  -2   1  -1   71.79    1.33   0
  -3   1   1  392.75    2.60   0
  -3  -1   1  386.04    2.36   0
  -3  -1  -1  334.55    2.40   0
  -3   1  -1  340.82    2.79   0
  -4   1   1   17.07    0.70   0
  -4  -1   1   15.33    0.56   0
  -4   1  -1   14.59    0.71   0
  -4  -1  -1   15.58    0.65   0
  -5  -1   1    0.86    0.35   0
  -5   1   1    0.84    0.46   0
  -5  -1  -1    0.82    0.40   0
  -5   1  -1    1.12    0.55   0
  -6   1   1    0.73    0.50   0
  -6  -1   1    0.13    0.41   0
  -6  -1   1    0.88    0.49   0
  -6   1   1    0.77    0.51   0
  -6   1  -1    0.75    0.71   0
  -6   1  -1    0.70    0.77   0
  -6  -1  -1    0.06    0.51   0
  -6  -1  -1    0.67    0.50   0
  -7  -1   1    0.57    0.57   0
  -7   1   1    0.65    0.73   0
  -7   1   1    0.70    0.80   0
  -7  -1   1    0.71    0.58   0
  -7  -1  -1    0.61    0.80   0
  -7  -1  -1    0.74    0.76   0
  -1   2   1  535.45    2.59   0
   1  -2   1  364.20    2.29   0
  -1  -2   1  477.48    2.59   0
   1   2   1  533.21    2.50   0
  -1   2  -1  554.89    2.62   0
   1   2  -1  564.59    2.48   0
   1  -2  -1  591.37    2.71   0
  -1  -2  -1  393.39    2.27   0
   2   2   1  137.76    1.31   0
  -2   2   1  129.92    1.33   0
   2  -2   1  112.32    1.27   0
  -2  -2   1   88.37    1.00   0
  -2  -2  -1  108.38    1.26   0
  -2   2  -1  126.14    1.33   0
   2  -2  -1  134.90    1.31   0
   2   2  -1  142.29    1.27   0
   3   2   1    2.78    0.37   0
  -3  -2   1    2.08    0.35   0
  -3   2   1    2.90    0.37   0
   3  -2   1    3.08    0.39   0
  -3  -2  -1    2.56    0.36   0
  -3   2  -1    2.68    0.45   0
   3  -2  -1    3.75    0.39   0
  -4   2   1   11.39    0.52   0
  -4  -2   1   10.19    0.50   0
  -4  -2  -1   10.63    0.51   0
  -4   2  -1   12.12    0.61   0
  -5   2   1    0.28    0.37   0
  -5  -2   1    0.28    0.37   0
  -5  -2  -1    0.50    0.37   0
  -5   2  -1    0.41    0.45   0
  -6  -2   1    2.49    0.46   0
  -6   2   1    2.99    0.56   0
  -6  -2  -1    3.11    0.50   0
  -6   2  -1    3.07    0.77   0
  -7   2   1    0.09    0.70   0
  -7  -2   1    0.12    0.49   0
  -7  -2   1    0.23    0.58   0
  -7   2   1    0.32    0.71   0
  -7  -2  -1    0.26    0.57   0
  -7  -2  -1    0.08    0.57   0
   1   3   1   35.91    0.65   0
   1  -3   1   28.68    0.68   0
  -1   3   1   32.97    0.64   0
  -1  -3   1   25.47    0.63   0
  -1   3  -1   26.94    0.54   0
   1  -3  -1   32.31    0.66   0
   1   3  -1   25.21    0.50   0
  -1  -3  -1   31.85    0.67   0
   2  -3   1  137.43    1.35   0
  -2   3   1  161.14    1.29   0
   2   3   1  163.86    1.28   0
  -2  -3   1  143.42    1.26   0
  -2  -3  -1  135.51    1.28   0
  -2   3  -1  155.49    1.27   0
   2  -3  -1  136.47    1.21   0
   2   3  -1  129.83    1.08   0
  -3   3   1   58.96    0.83   0
   3   3   1   58.42    0.83   0
  -3  -3   1   46.71    0.79   0
   3  -3   1   57.26    0.91   0
  -3   3  -1   61.45    0.88   0
  -3  -3  -1   56.32    0.81   0
   3  -3  -1   69.54    0.92   0
   3   3  -1   63.33    0.83   0
  -4   3   1   13.38    0.53   0
  -4  -3   1    8.73    0.35   0
   4  -3   1   13.13    0.56   0
   4   3   1   11.67    0.54   0
  -4  -3  -1   11.50    0.50   0
   4  -3  -1   15.48    0.56   0
  -4   3  -1   13.85    0.52   0
  -5   3   1    0.84    0.49   0
  -5  -3   1    0.39    0.35   0
  -5   3  -1    0.49    0.46   0
  -5  -3  -1    0.60    0.40   0
  -6  -3   1    0.84    0.46   0
  -6   3   1    0.86    0.43   0
  -6  -3  -1    0.86    0.49   0
  -6   3  -1    1.11    0.60   0
  -7   3   1    0.09    0.57   0
  -7  -3   1   -0.09    0.48   0
  -7   3  -1    0.12    0.89   0
  -7  -3  -1    0.21    0.58   0
   1   4   1  188.82    1.22   0
  -1  -4   1  152.12    1.26   0
   1  -4   1  126.55    1.11   0
  -1   4   1  202.80    1.28   0
   1   4  -1  210.77    1.25   0
  -1  -4  -1  114.68    1.04   0
  -1   4  -1  202.52    1.25   0
   1  -4  -1  189.64    1.34   0
  -2   4   1    6.82    0.40   0
  -2  -4   1    5.29    0.38   0
   2  -4   1    5.09    0.40   0
   2   4   1    6.75    0.41   0
  -2   4  -1    6.25    0.31   0
  -2  -4  -1    4.52    0.32   0
   2   4  -1    6.65    0.39   0
   2  -4  -1    6.40    0.41   0
   3   4   1    1.06    0.35   0
  -3   4   1    1.04    0.37   0
   3  -4   1    1.16    0.37   0
  -3  -4   1    0.96    0.24   0
   3  -4  -1    0.98    0.26   0
   3   4  -1    1.27    0.33   0
  -3  -4  -1    1.16    0.34   0
  -3   4  -1    1.42    0.36   0
  -4   4   1    8.45    0.46   0
  -4  -4   1    8.12    0.46   0
   4  -4   1    9.03    0.51   0
   4   4   1    7.31    0.48   0
   4   4  -1    7.80    0.48   0
   4  -4  -1    9.69    0.51   0
  -4  -4  -1    7.00    0.46   0
  -4   4  -1    9.52    0.48   0
  -5   4   1    0.32    0.39   0
   5  -4   1    0.22    0.40   0
  -5  -4   1   -0.05    0.27   0
   5  -4  -1    0.19    0.42   0
  -5  -4  -1    0.06    0.28   0
  -5   4  -1    0.63    0.48   0
  -6   4   1    1.69    0.46   0
  -6  -4   1    1.31    0.45   0
  -6   4  -1    1.84    0.48   0
  -6  -4  -1    1.64    0.47   0
  -1   5   1    3.42    0.40   0
   1  -5   1    1.81    0.29   0
   1   5   1    3.24    0.38   0
  -1  -5   1    1.46    0.27   0
   1  -5  -1    2.88    0.41   0
  -1   5  -1    1.97    0.27   0
   1   5  -1    3.47    0.38   0
  -1  -5  -1    1.75    0.38   0
   2  -5   1   58.58    0.85   0
   2   5   1   69.96    0.82   0
  -2   5   1   82.30    0.90   0
  -2  -5   1   41.48    0.63   0
  -2   5  -1   83.72    0.85   0
   2   5  -1   57.53    0.69   0
   2  -5  -1   67.60    0.95   0
  -2  -5  -1   52.27    0.70   0
   3   5   1    0.34    0.25   0
  -3  -5   1   -0.10    0.35   0
   3  -5   1    0.23    0.36   0
  -3   5   1    0.20    0.24   0
  -3  -5  -1    0.11    0.34   0
   3   5  -1    0.16    0.35   0
   3  -5  -1    0.07    0.24   0
  -3   5  -1    0.30    0.25   0
   4  -5   1    2.40    0.33   0
   4   5   1    3.37    0.42   0
  -4   5   1    4.01    0.45   0
  -4  -5   1    3.24    0.42   0
   4   5  -1    2.76    0.44   0
   4  -5  -1    3.38    0.46   0
  -4   5  -1    3.85    0.44   0
  -4  -5  -1    3.31    0.41   0
  -5   5   1    0.12    0.29   0
  -5  -5   1    0.82    0.43   0
   5  -5   1    0.21    0.42   0
  -5  -5  -1    0.28    0.31   0
  -5   5  -1    0.28    0.40   0
   5  -5  -1    0.13    0.43   0
  -6   5   1    0.28    0.55   0
   6  -5   1    0.08    0.50   0
  -6  -5   1   -0.11    0.49   0
   6  -5  -1    0.46    0.50   0
  -6   5  -1    0.11    0.47   0
  -6  -5  -1   -0.11    0.46   0
  -1  -6   1   17.49    0.45   0
  -1   6   1   30.88    0.61   0
   1   6   1   20.08    0.49   0
   1  -6   1   22.37    0.62   0
   1   6  -1   24.85    0.58   0
   1  -6  -1   13.80    0.47   0
  -1  -6  -1   22.48    0.63   0
  -1   6  -1   32.01    0.59   0
   2   6   1    0.59    0.39   0
   2  -6   1    0.65    0.38   0
  -2   6   1    0.54    0.37   0
  -2  -6   1    0.49    0.41   0
   2   6  -1    0.92    0.41   0
  -2   6  -1    0.69    0.25   0
  -2  -6  -1    0.45    0.29   0
   2  -6  -1    0.84    0.39   0
  -3   6   1    3.18    0.43   0
   3  -6   1    2.12    0.32   0
  -3  -6   1    3.08    0.31   0
   3   6   1    3.11    0.42   0
   3  -6  -1    4.12    0.44   0
   3   6  -1    2.56    0.32   0
  -3   6  -1    4.30    0.44   0
  -3  -6  -1    2.82    0.41   0
   4   6   1    1.44    0.43   0
  -4  -6   1    1.26    0.30   0
  -4   6   1    2.35    0.44   0
   4  -6   1    1.36    0.44   0
  -4  -6  -1    1.66    0.42   0
   4  -6  -1    1.37    0.35   0
   4   6  -1    0.99    0.42   0
  -4   6  -1    1.20    0.43   0
   5  -6   1    0.20    0.33   0
  -5  -6   1    0.54    0.44   0
   5   6   1   -0.17    0.33   0
  -5   6   1    0.08    0.44   0
   5  -6  -1    0.16    0.47   0
  -5  -6  -1    0.21    0.44   0
  -5   6  -1    0.16    0.44   0
  -1  -7   1    0.33    0.26   0
   1  -7   1    0.16    0.39   0
   1   7   1    0.40    0.37   0
  -1   7   1    0.61    0.38   0
   1  -7  -1    0.08    0.27   0
  -1  -7  -1    0.57    0.37   0
   1   7  -1    0.62    0.37   0
  -1   7  -1    0.58    0.39   0
  -2  -7   1    7.72    0.50   0
  -2   7   1    9.58    0.51   0
   2   7   1    8.58    0.52   0
   2  -7   1    6.57    0.49   0
  -2  -7  -1    6.58    0.50   0
   2   7  -1    7.01    0.39   0
  -2   7  -1    8.28    0.50   0
   2  -7  -1    8.33    0.50   0
   3   7   1    1.53    0.45   0
  -3   7   1    1.83    0.44   0
  -3  -7   1    1.37    0.44   0
   3  -7   1    1.69    0.45   0
  -3   7  -1    1.41    0.33   0
   3  -7  -1    0.60    0.32   0
  -3  -7  -1    1.42    0.44   0
   3   7  -1    1.93    0.44   0
  -4   7   1    0.25    0.32   0
   4   7   1    0.83    0.43   0
   4  -7   1   -0.02    0.33   0
  -4  -7   1    0.92    0.43   0
  -4  -7  -1    0.37    0.45   0
  -4   7  -1    0.14    0.45   0
   4  -7  -1    0.12    0.33   0
   4   7  -1    0.13    0.31   0
  -1  -8   1    1.67    0.43   0
  -1   8   1    0.80    0.44   0
   1   8   1    1.09    0.42   0
   1  -8   1    0.61    0.32   0
   1  -8  -1    0.96    0.46   0
  -1   8  -1    0.51    0.30   0
  -1  -8  -1    1.03    0.32   0
   1   8  -1    1.09    0.43   0
  -2  -8   1    0.21    0.44   0
   2   8   1   -0.19    0.44   0
   2  -8   1    0.36    0.44   0
  -2   8   1    0.39    0.43   0
   2  -8  -1    0.35    0.46   0
  -2   8  -1   -0.25    0.41   0
   2   8  -1    0.36    0.46   0
  -2  -8  -1    0.43    0.31   0
  -3  -8   1    0.94    0.48   0
  -3   8   1    0.50    0.32   0
   3  -8   1    0.81    0.48   0
   3   8   1    0.54    0.46   0
   3   8  -1   -0.07    0.48   0
   3  -8  -1    0.44    0.47   0
  -3  -8  -1   -0.07    0.33   0
  -3   8  -1    0.89    0.46   0
  -2   0  -2  250.57    3.81   0
  -4   0   2   20.39    0.92   0
  -4   0  -2   46.69    1.37   0
  -4   0  -2   54.39    1.31   0
  -6   0   2    4.01    0.54   0
  -6   0   2    4.18    0.57   0
   0  -1   2    9.96    0.63   0
   0   1   2   11.39    0.62   0
   0  -1  -2    6.71    0.45   0
   0   1  -2    7.96    0.48   0
   1  -1   2 1382.93    6.42   0
  -1  -1   2 1497.53    5.72   0
  -1   1   2 1796.36    6.15   0
   1   1   2 1215.33    5.06   0
  -1   1  -2 1583.80    6.46   0
  -1  -1  -2 1032.22    4.81   0
   1  -1  -2 1661.61    5.37   0
   1   1  -2 1477.96    4.90   0
  -2  -1   2   88.66    1.27   0
   2  -1   2  108.69    1.82   0
   2   1   2  103.85    1.46   0
  -2   1   2   96.95    1.28   0
   2  -1  -2  145.42    1.58   0
  -2   1  -2   92.40    1.63   0
  -2  -1  -2   85.83    1.37   0
  -3  -1   2   62.90    0.92   0
  -3   1   2   76.73    1.13   0
  -3  -1  -2   66.32    1.18   0
  -3   1  -2   64.03    1.39   0
  -4   1   2    2.79    0.40   0
  -4  -1   2    2.32    0.39   0
  -4  -1  -2    2.52    0.47   0
  -4   1  -2    2.61    0.54   0
  -5   1   2    1.58    0.40   0
  -5  -1   2    1.62    0.38   0
  -5  -1  -2    1.57    0.49   0
  -5   1  -2    1.80    0.64   0
  -5   1  -2    1.56    0.63   0
  -6  -1   2    0.02    0.51   0
  -6  -1   2    0.56    0.48   0
  -6   1   2    0.39    0.49   0
  -6   1   2    0.49    0.40   0
  -6  -1  -2   -0.03    0.52   0
  -6  -1  -2    0.50    0.51   0
  -7  -1   2    0.33    0.61   0
  -7   1   2    1.05    0.66   0
  -7  -1   2    1.00    0.49   0
  -7   1   2    1.33    0.66   0
   0  -2   2  253.59    2.09   0
   0   2   2  222.13    1.68   0
   0   2  -2  330.90    1.94   0
   0  -2  -2  185.84    1.54   0
   1  -2   2  134.62    1.51   0
  -1   2   2  164.67    1.45   0
  -1  -2   2  110.24    1.26   0
   1   2   2  156.35    1.41   0
  -1  -2  -2  141.72    1.38   0
   1  -2  -2  185.91    1.49   0
   1   2  -2  138.26    1.21   0
  -1   2  -2  135.59    1.30   0
   2   2   2   74.85    1.01   0
  -2   2   2   72.66    0.99   0
  -2  -2   2   72.91    0.97   0
   2  -2   2   64.93    1.04   0
   2  -2  -2   90.48    1.07   0
  -2  -2  -2   58.61    0.92   0
   2   2  -2   71.09    0.91   0
  -2   2  -2   72.94    1.05   0
  -3   2   2   26.26    0.63   0
   3   2   2   22.46    0.60   0
   3  -2   2   29.56    0.81   0
  -3  -2   2   19.45    0.47   0
  -3  -2  -2   21.51    0.59   0
   3  -2  -2   22.94    0.64   0
  -3   2  -2   23.49    0.66   0
  -4  -2   2   26.71    0.63   0
  -4   2   2   29.76    0.70   0
  -4   2  -2   30.87    0.83   0
  -4  -2  -2   25.22    0.65   0
  -5  -2   2    0.68    0.36   0
  -5   2   2    0.81    0.46   0
  -5   2  -2    0.68    0.46   0
  -5  -2  -2    0.69    0.45   0
  -6  -2   2    1.77    0.44   0
  -6   2   2    1.85    0.55   0
  -6   2  -2    1.56    0.84   0
  -6   2  -2    1.54    0.89   0
  -6  -2  -2    1.73    0.53   0
  -7   2   2    0.17    0.64   0
  -7   2   2    0.35    0.55   0
  -7  -2   2    0.32    0.46   0
  -7  -2  -2    0.38    0.66   0
  -7  -2  -2    0.00    0.65   0
   0  -3   2  144.70    1.38   0
   0   3   2  142.02    1.15   0
   0  -3  -2  191.24    1.42   0
   0   3  -2  147.84    1.12   0
   1  -3   2  120.92    1.25   0
  -1  -3   2  113.26    1.22   0
   1   3   2  159.16    1.21   0
  -1   3   2  162.64    1.26   0
   1   3  -2  152.75    1.15   0
   1  -3  -2  162.73    1.28   0
  -1  -3  -2   83.04    0.94   0
  -1   3  -2  122.40    1.05   0
   2  -3   2   43.85    0.82   0
  -2   3   2   56.10    0.82   0
  -2  -3   2   45.30    0.79   0
   2   3   2   42.05    0.67   0
  -2   3  -2   46.85    0.71   0
  -2  -3  -2   28.49    0.65   0
   2  -3  -2   62.62    0.85   0
   2   3  -2   60.65    0.79   0
   3   3   2   14.82    0.56   0
  -3  -3   2   10.23    0.37   0
   3  -3   2   13.54    0.57   0
  -3   3   2   16.99    0.56   0
   3   3  -2   16.86    0.52   0
  -3   3  -2   17.35    0.56   0
  -3  -3  -2   14.62    0.53   0
   3  -3  -2   19.32    0.59   0
   4  -3   2    5.78    0.46   0
  -4  -3   2    4.63    0.37   0
  -4   3   2    6.16    0.43   0
   4   3   2    5.03    0.44   0
  -4   3  -2    5.63    0.43   0
  -4  -3  -2    5.17    0.43   0
   4  -3  -2    7.10    0.47   0
  -5   3   2    4.22    0.45   0
  -5  -3   2    2.59    0.33   0
  -5  -3  -2    3.61    0.44   0
  -5   3  -2    3.87    0.53   0
  -6   3   2    0.86    0.43   0
  -6  -3   2    0.55    0.41   0
  -6   3  -2    0.66    0.52   0
  -6  -3  -2    0.62    0.45   0
  -7  -3   2    0.56    0.48   0
  -7   3   2    0.42    0.59   0
  -7  -3  -2    0.35    0.48   0
   0  -4   2    1.35    0.25   0
   0   4   2    2.68    0.26   0
   0  -4  -2    2.22    0.26   0
   0   4  -2    3.64    0.35   0
   1  -4   2   66.70    0.89   0
  -1   4   2  145.95    1.09   0
   1   4   2  123.15    1.05   0
  -1  -4   2   85.31    0.90   0
  -1  -4  -2  127.22    1.10   0
  -1   4  -2  152.35    1.10   0
   1  -4  -2   89.56    0.93   0
   1   4  -2  106.88    0.89   0
   2   4   2   22.07    0.54   0
  -2   4   2   21.66    0.52   0
   2  -4   2   15.80    0.53   0
  -2  -4   2   15.59    0.49   0
  -2  -4  -2   19.38    0.52   0
   2  -4  -2   21.81    0.53   0
   2   4  -2   22.09    0.55   0
  -2   4  -2   21.84    0.53   0
  -3  -4   2    3.39    0.38   0
   3  -4   2    4.07    0.42   0
   3   4   2    4.76    0.37   0
  -3   4   2    5.31    0.40   0
  -3   4  -2    5.48    0.42   0
   3   4  -2    3.90    0.28   0
   3  -4  -2    5.65    0.40   0
  -3  -4  -2    4.17    0.37   0
   4  -4   2    3.29    0.42   0
  -4  -4   2    2.84    0.41   0
  -4   4   2    3.25    0.41   0
   4   4   2    2.00    0.29   0
  -4  -4  -2    3.21    0.43   0
  -4   4  -2    3.16    0.40   0
   4  -4  -2    3.90    0.42   0
   4   4  -2    2.70    0.30   0
   5  -4   2   -0.03    0.41   0
  -5  -4   2    0.27    0.39   0
  -5   4   2    0.06    0.39   0
  -5  -4  -2    0.17    0.39   0
  -5   4  -2   -0.10    0.40   0
   5  -4  -2    0.04    0.41   0
  -6  -4   2    0.10    0.43   0
  -6   4   2    0.54    0.43   0
  -6   4  -2    0.55    0.54   0
  -6  -4  -2    0.02    0.44   0
   0  -5   2    0.23    0.23   0
   0   5   2    0.03    0.33   0
   0  -5  -2   -0.11    0.32   0
   0   5  -2    0.33    0.24   0
  -1   5   2   60.74    0.78   0
   1  -5   2   44.95    0.79   0
   1   5   2   44.20    0.64   0
  -1  -5   2   42.32    0.76   0
  -1  -5  -2   37.64    0.60   0
   1  -5  -2   36.90    0.62   0
   1   5  -2   55.25    0.72   0
  -1   5  -2   42.97    0.63   0
   2   5   2   30.88    0.57   0
  -2   5   2   39.16    0.68   0
  -2  -5   2   28.70    0.65   0
   2  -5   2   19.30    0.51   0
  -2   5  -2   43.78    0.67   0
  -2  -5  -2   19.43    0.53   0
   2   5  -2   42.12    0.66   0
   2  -5  -2   21.99    0.56   0
   3  -5   2    0.47    0.27   0
  -3  -5   2    0.55    0.26   0
  -3   5   2    1.16    0.37   0
   3   5   2    0.58    0.35   0
  -3  -5  -2    0.69    0.36   0
   3  -5  -2    0.70    0.26   0
  -3   5  -2    0.63    0.26   0
   3   5  -2    0.54    0.36   0
   4  -5   2    0.44    0.28   0
   4   5   2    0.31    0.39   0
  -4  -5   2    0.49    0.27   0
  -4   5   2    0.63    0.40   0
  -4  -5  -2    0.63    0.39   0
  -4   5  -2    0.92    0.40   0
   4   5  -2    0.48    0.39   0
   4  -5  -2    0.45    0.41   0
   5  -5   2    3.95    0.54   0
  -5  -5   2    4.30    0.47   0
   5   5   2    3.00    0.47   0
  -5   5   2    3.70    0.36   0
   5  -5  -2    3.78    0.50   0
  -5  -5  -2    4.67    0.47   0
  -5   5  -2    4.96    0.51   0
  -6  -5   2   -0.18    0.48   0
   6  -5   2    0.11    0.50   0
  -6   5   2    0.07    0.46   0
  -6   5  -2    0.41    0.57   0
  -6  -5  -2   -0.17    0.45   0
   0  -6   2    1.31    0.26   0
   0   6   2    1.18    0.27   0
   0   6  -2    1.20    0.26   0
   0  -6  -2    1.20    0.26   0
  -1  -6   2    1.54    0.28   0
  -1   6   2    3.17    0.41   0
   1   6   2    2.30    0.29   0
   1  -6   2    1.65    0.40   0
  -1  -6  -2    0.96    0.29   0
  -1   6  -2    3.63    0.41   0
   1   6  -2    3.54    0.41   0
   1  -6  -2    1.72    0.29   0
  -2   6   2   10.75    0.37   0
  -2  -6   2    9.70    0.48   0
   2   6   2   12.85    0.51   0
   2  -6   2   11.09    0.51   0
  -2   6  -2   16.15    0.50   0
  -2  -6  -2    9.61    0.39   0
   2   6  -2   10.34    0.42   0
   2  -6  -2   13.32    0.54   0
  -3   6   2    2.67    0.41   0
   3  -6   2    1.63    0.30   0
  -3  -6   2    1.37    0.30   0
   3   6   2    2.61    0.43   0
   3  -6  -2    2.57    0.42   0
   3   6  -2    1.82    0.31   0
  -3  -6  -2    2.45    0.41   0
  -3   6  -2    2.77    0.44   0
  -4   6   2    0.63    0.30   0
  -4  -6   2    0.55    0.29   0
   4   6   2    0.81    0.31   0
   4  -6   2    0.72    0.30   0
  -4  -6  -2    1.52    0.43   0
   4   6  -2    0.31    0.30   0
  -4   6  -2    0.76    0.42   0
   4  -6  -2    0.95    0.44   0
  -5   6   2    0.14    0.44   0
   5  -6   2   -0.03    0.46   0
   5   6   2    0.30    0.46   0
  -5  -6   2    0.25    0.45   0
  -5   6  -2    0.26    0.44   0
  -5  -6  -2   -0.10    0.33   0
   5  -6  -2   -0.13    0.48   0
   0  -7   2    5.03    0.46   0
   0   7   2    6.58    0.43   0
   0   7  -2    8.08    0.46   0
   0  -7  -2    4.36    0.34   0
  -1   7   2    1.07    0.40   0
  -1  -7   2    0.85    0.27   0
   1   7   2    1.44    0.38   0
   1  -7   2    0.82    0.39   0
   1  -7  -2    1.36    0.40   0
  -1  -7  -2    0.86    0.38   0
   1   7  -2    0.47    0.27   0
  -1   7  -2    0.89    0.40   0
   2  -7   2    4.40    0.45   0
   2   7   2    4.10    0.47   0
  -2   7   2    5.51    0.45   0
  -2  -7   2    1.86    0.33   0
  -2   7  -2    3.52    0.34   0
  -2  -7  -2    4.38    0.46   0
   2   7  -2    3.79    0.35   0
   2  -7  -2    3.72    0.47   0
   3  -7   2    1.45    0.45   0
  -3  -7   2    1.15    0.45   0
   3   7   2    1.39    0.42   0
  -3   7   2    1.21    0.43   0
   3   7  -2    1.32    0.46   0
  -3  -7  -2    1.02    0.44   0
  -3   7  -2    1.61    0.44   0
   3  -7  -2    0.60    0.43   0
  -4   7   2    0.24    0.31   0
   4   7   2   -0.08    0.48   0
  -4  -7   2    0.24    0.45   0
   4  -7   2    0.30    0.46   0
  -4   7  -2    0.19    0.32   0
   4   7  -2    0.90    0.44   0
   4  -7  -2    0.47    0.46   0
  -4  -7  -2    0.03    0.34   0
   0  -8   2    0.38    0.43   0
   0   8   2    0.49    0.42   0
   0   8  -2    0.67    0.30   0
   0  -8  -2    0.68    0.41   0
  -1  -8   2    0.57    0.30   0
   1   8   2    1.42    0.41   0
   1  -8   2    0.36    0.44   0
  -1   8   2    1.06    0.45   0
   1  -8  -2    0.33    0.31   0
  -1   8  -2    0.28    0.44   0
   1   8  -2    0.73    0.42   0
  -1  -8  -2    0.85    0.42   0
   2  -8   2    2.17    0.47   0
   2   8   2    0.90    0.34   0
  -2   8   2    1.07    0.34   0
  -2  -8   2    1.29    0.34   0
  -2   8  -2    1.68    0.47   0
   2   8  -2    1.96    0.47   0
   2  -8  -2    0.91    0.36   0
  -2  -8  -2    2.25    0.49   0
   3   8   2    1.51    0.49   0
  -3  -8   2    0.84    0.36   0
   3  -8   2    1.94    0.50   0
  -3   8   2    2.16    0.49   0
   3  -8  -2    1.61    0.51   0
  -3  -8  -2    2.17    0.50   0
  -3   8  -2    1.62    0.51   0
   3   8  -2    0.91    0.50   0
  -4   0   3    0.47    0.39   0
  -4   0  -3    2.10    0.67   0
  -4   0  -3    2.12    0.67   0
  -6   0   3    1.95    0.51   0
  -6   0   3    2.12    0.52   0
   1  -1   3  525.45    3.98   0
  -1  -1   3  547.01    3.43   0
  -1   1   3  586.51    3.37   0
   1   1   3  490.49    3.19   0
   1  -1  -3  630.23    3.15   0
  -1  -1  -3  596.64    3.62   0
  -1   1  -3  633.19    3.97   0
   2   1   3   57.88    1.14   0
   2  -1   3   55.28    1.43   0
  -2  -1   3   55.43    1.00   0
  -2   1   3   70.00    1.13   0
  -2  -1  -3   54.58    1.14   0
  -2   1  -3   59.12    1.42   0
   2  -1  -3   30.37    0.77   0
  -3  -1   3    4.29    0.39   0
  -3   1   3    4.92    0.43   0
  -3   1  -3    4.06    0.64   0
  -3  -1  -3    4.11    0.51   0
  -4   1   3    5.38    0.44   0
  -4  -1   3    4.67    0.41   0
  -4  -1  -3    4.76    0.51   0
  -4   1  -3    5.27    0.78   0
  -5  -1   3    4.29    0.42   0
  -5   1   3    4.65    0.50   0
  -5  -1  -3    3.75    0.61   0
  -6   1   3    0.35    0.42   0
  -6  -1   3   -0.13    0.41   0
  -6  -1   3    0.55    0.48   0
  -6  -1  -3    0.23    0.61   0
  -6  -1  -3    0.56    0.66   0
  -7   1   3    2.55    0.62   0
  -7  -1   3    2.26    0.52   0
  -7   1   3    2.61    0.61   0
  -7  -1   3    1.38    0.62   0
  -1  -2   3  217.36    1.81   0
   1   2   3  255.92    1.80   0
  -1   2   3  294.78    1.94   0
   1  -2   3  226.46    1.96   0
   1  -2  -3  348.32    1.93   0
  -1  -2  -3  282.58    1.88   0
  -1   2  -3  285.50    1.89   0
   1   2  -3  314.13    1.79   0
   2   2   3   15.20    0.54   0
   2  -2   3   12.96    0.55   0
  -2   2   3   15.79    0.49   0
  -2  -2   3   13.69    0.53   0
   2  -2  -3   22.21    0.58   0
  -2  -2  -3   18.33    0.55   0
  -2   2  -3   19.48    0.60   0
   2   2  -3   18.87    0.54   0
   3  -2   3    3.86    0.49   0
   3   2   3    4.44    0.45   0
  -3  -2   3    3.11    0.28   0
  -3   2   3    3.76    0.38   0
   3  -2  -3    1.29    0.29   0
  -3   2  -3    3.55    0.41   0
  -3  -2  -3    3.19    0.37   0
  -4  -2   3    2.62    0.39   0
  -4   2   3    3.00    0.40   0
  -4  -2  -3    3.17    0.40   0
  -4   2  -3    3.27    0.49   0
  -5  -2   3    3.25    0.39   0
  -5   2   3    3.13    0.41   0
  -5   2  -3    3.32    0.59   0
  -5  -2  -3    2.92    0.41   0
  -6   2   3    0.29    0.40   0
  -6  -2   3    0.70    0.47   0
  -6  -2  -3    0.25    0.50   0
  -7   2   3    0.25    0.55   0
  -7  -2   3    0.11    0.47   0
  -7  -2  -3    0.06    0.65   0
  -7  -2  -3    0.12    0.67   0
   1  -3   3   65.79    0.97   0
  -1  -3   3   77.48    1.04   0
   1   3   3  116.14    1.06   0
  -1   3   3  123.18    1.10   0
  -1   3  -3   87.32    0.89   0
   1  -3  -3  132.79    1.11   0
  -1  -3  -3  116.36    1.09   0
   1   3  -3  120.14    1.02   0
   2   3   3   79.98    0.91   0
  -2  -3   3   60.02    0.86   0
   2  -3   3   72.78    1.00   0
  -2   3   3  110.66    1.12   0
  -2   3  -3  119.04    1.10   0
  -2  -3  -3  107.71    1.09   0
   2   3  -3  105.55    1.01   0
   2  -3  -3  118.35    1.07   0
   3  -3   3    4.53    0.46   0
  -3   3   3    4.83    0.41   0
  -3  -3   3    4.18    0.38   0
   3   3   3    5.40    0.42   0
   3   3  -3    5.35    0.40   0
   3  -3  -3    7.24    0.46   0
  -3  -3  -3    5.12    0.43   0
  -3   3  -3    5.68    0.50   0
   4   3   3    0.54    0.37   0
  -4  -3   3    1.14    0.37   0
   4  -3   3    1.37    0.38   0
  -4   3   3    0.84    0.38   0
  -4  -3  -3    1.21    0.37   0
   4  -3  -3    0.55    0.39   0
  -4   3  -3    1.39    0.37   0
  -5   3   3    4.45    0.53   0
  -5  -3   3    3.65    0.40   0
  -5  -3  -3    4.24    0.53   0
  -5   3  -3    4.65    0.52   0
  -6   3   3    1.27    0.46   0
  -6  -3   3    1.54    0.44   0
  -6   3  -3    1.51    0.63   0
  -6  -3  -3    0.88    0.45   0
  -7  -3   3    0.29    0.60   0
  -7   3   3    0.41    0.48   0
  -7  -3  -3    0.15    0.60   0
   1   4   3   94.13    0.89   0
  -1   4   3  146.72    1.08   0
   1  -4   3  107.78    1.15   0
  -1  -4   3   85.68    0.89   0
   1   4  -3   95.90    0.85   0
  -1  -4  -3  123.42    1.08   0
  -1   4  -3  105.31    0.90   0
   1  -4  -3  106.59    0.96   0
  -2  -4   3    5.07    0.33   0
  -2   4   3   12.14    0.45   0
   2  -4   3    7.35    0.38   0
   2   4   3    8.85    0.36   0
   2   4  -3   12.71    0.46   0
  -2   4  -3   12.58    0.45   0
  -2  -4  -3    6.41    0.34   0
   2  -4  -3   12.00    0.46   0
  -3   4   3    0.04    0.32   0
  -3  -4   3    0.15    0.34   0
   3   4   3    0.30    0.33   0
   3  -4   3    0.15    0.24   0
   3  -4  -3    0.27    0.32   0
   3   4  -3    0.12    0.33   0
  -3   4  -3    0.06    0.35   0
  -3  -4  -3   -0.00    0.22   0
  -4   4   3    0.79    0.37   0
  -4  -4   3    0.32    0.36   0
   4  -4   3    0.53    0.38   0
   4   4   3    0.57    0.37   0
   4  -4  -3    0.17    0.39   0
  -4  -4  -3    0.88    0.37   0
  -4   4  -3    0.47    0.36   0
  -5   4   3    0.82    0.41   0
  -5  -4   3    0.85    0.41   0
   5  -4   3    0.84    0.43   0
  -5  -4  -3    0.90    0.40   0
  -5   4  -3    1.28    0.48   0
   5  -4  -3    0.30    0.41   0
  -6   4   3   -0.02    0.54   0
  -6  -4   3    0.32    0.43   0
  -6  -4  -3    0.11    0.44   0
  -6   4  -3    0.11    0.55   0
   1   5   3    1.33    0.38   0
  -1   5   3    0.08    0.38   0
   1  -5   3    0.31    0.26   0
  -1  -5   3    0.36    0.25   0
   1  -5  -3    0.59    0.37   0
   1   5  -3    0.94    0.25   0
  -1  -5  -3    1.95    0.40   0
  -1   5  -3    0.84    0.25   0
  -2   5   3   17.91    0.45   0
   2  -5   3   17.81    0.55   0
  -2  -5   3   16.04    0.43   0
   2   5   3   22.55    0.58   0
   2  -5  -3   22.05    0.60   0
  -2   5  -3   26.07    0.54   0
   2   5  -3   18.02    0.46   0
  -2  -5  -3   20.12    0.59   0
  -3   5   3    1.18    0.37   0
   3  -5   3    1.01    0.38   0
  -3  -5   3    0.51    0.36   0
   3   5   3    1.31    0.37   0
   3   5  -3    1.06    0.26   0
   3  -5  -3    1.09    0.37   0
  -3  -5  -3    0.85    0.27   0
  -3   5  -3    1.26    0.38   0
  -4  -5   3    0.82    0.38   0
   4   5   3    0.95    0.38   0
   4  -5   3    0.54    0.38   0
  -4   5   3    1.01    0.38   0
   4  -5  -3    0.55    0.41   0
   4   5  -3    0.90    0.39   0
  -4   5  -3    0.83    0.28   0
  -4  -5  -3    0.56    0.26   0
   5   5   3    3.17    0.49   0
   5  -5   3    2.79    0.51   0
  -5  -5   3    4.24    0.46   0
  -5   5   3    5.14    0.48   0
   5  -5  -3    4.13    0.51   0
  -5  -5  -3    4.07    0.49   0
  -5   5  -3    3.94    0.51   0
  -6  -5   3    0.19    0.31   0
  -6   5   3    0.22    0.44   0
   6  -5   3    0.26    0.63   0
  -6  -5  -3    0.34    0.47   0
  -6   5  -3    0.25    0.46   0
   1   6   3    4.87    0.40   0
   1  -6   3    3.83    0.40   0
  -1  -6   3    2.33    0.29   0
  -1   6   3    4.29    0.40   0
   1  -6  -3    5.15    0.41   0
  -1  -6  -3    3.10    0.29   0
   1   6  -3    4.61    0.40   0
  -1   6  -3    4.91    0.41   0
   2   6   3   10.47    0.51   0
  -2  -6   3    8.25    0.46   0
   2  -6   3    7.32    0.48   0
  -2   6   3   11.01    0.49   0
   2  -6  -3    4.95    0.37   0
  -2  -6  -3    9.75    0.48   0
   2   6  -3    7.88    0.36   0
  -2   6  -3   11.00    0.47   0
  -3   6   3    4.00    0.42   0
   3   6   3    2.82    0.43   0
  -3  -6   3    2.10    0.30   0
   3  -6   3    1.99    0.31   0
   3   6  -3    1.80    0.31   0
  -3   6  -3    3.39    0.43   0
  -3  -6  -3    2.49    0.32   0
   3  -6  -3    3.42    0.43   0
   4   6   3    0.47    0.41   0
  -4  -6   3    0.27    0.28   0
  -4   6   3    0.37    0.41   0
   4  -6   3    0.31    0.41   0
  -4  -6  -3    0.60    0.29   0
   4   6  -3    0.31    0.40   0
  -4   6  -3   -0.03    0.43   0
   4  -6  -3    0.54    0.42   0
  -5   6   3    0.36    0.45   0
   5   6   3    0.19    0.32   0
  -5  -6   3    0.35    0.46   0
   5  -6   3    0.23    0.47   0
  -5   6  -3    0.05    0.44   0
   5  -6  -3    0.31    0.46   0
  -5  -6  -3    0.32    0.46   0
   1   7   3    0.45    0.29   0
  -1   7   3   -0.23    0.40   0
  -1  -7   3    0.40    0.38   0
   1  -7   3    0.22    0.40   0
  -1  -7  -3    0.98    0.37   0
   1  -7  -3    1.10    0.40   0
  -1   7  -3    0.61    0.39   0
   1   7  -3    0.16    0.27   0
  -2   7   3    1.95    0.42   0
  -2  -7   3    1.63    0.32   0
   2   7   3    1.66    0.33   0
   2  -7   3    1.43    0.43   0
  -2   7  -3    1.07    0.30   0
   2  -7  -3    2.83    0.45   0
  -2  -7  -3    2.06    0.44   0
   2   7  -3    1.68    0.43   0
  -3   7   3    0.65    0.43   0
  -3  -7   3    0.48    0.29   0
   3   7   3    0.66    0.30   0
   3  -7   3    0.56    0.43   0
  -3   7  -3    1.37    0.44   0
   3   7  -3    0.88    0.32   0
  -3  -7  -3    0.87    0.42   0
   3  -7  -3    0.82    0.42   0
   4  -7   3    0.09    0.33   0
   4   7   3    0.25    0.45   0
  -4  -7   3    0.59    0.45   0
  -4   7   3    0.06    0.31   0
   4   7  -3    0.09    0.31   0
   4  -7  -3    0.19    0.33   0
  -4  -7  -3    0.18    0.49   0
  -4   7  -3    0.61    0.44   0
   1   8   3   -0.02    0.29   0
   1  -8   3    0.10    0.30   0
  -1   8   3    0.37    0.31   0
  -1  -8   3    0.13    0.42   0
  -1  -8  -3    0.43    0.42   0
  -1   8  -3   -0.53    0.45   0
   1   8  -3    0.34    0.30   0
   1  -8  -3    0.56    0.44   0
  -2   8   3    0.66    0.47   0
  -2  -8   3    0.85    0.47   0
   2   8   3    0.67    0.47   0
   2  -8   3    0.98    0.46   0
   2  -8  -3    0.79    0.46   0
  -2  -8  -3    0.62    0.46   0
   2   8  -3    0.92    0.33   0
  -2   8  -3    0.87    0.34   0
   3   8   3    1.07    0.47   0
  -3   8   3    0.06    0.45   0
  -3  -8   3    0.07    0.47   0
   3  -8   3   -0.04    0.33   0
  -3  -8  -3    0.32    0.45   0
   3   8  -3    0.19    0.46   0
   3  -8  -3    0.29    0.47   0
  -3   8  -3    0.11    0.45   0
  -4   0   4    0.62    0.38   0
  -6   0   4    0.04    0.40   0
  -6   0   4    0.30    0.39   0
   0  -1   4   37.92    0.93   0
   0   1   4   37.73    0.91   0
   0  -1  -4   52.70    0.95   0
   0   1  -4   48.11    0.92   0
  -1  -1   4  476.52    2.99   0
   1   1   4  410.10    2.86   0
  -1   1   4  593.06    3.26   0
   1  -1   4  426.03    3.63   0
   1  -1  -4  543.08    2.75   0
  -1   1  -4  492.33    3.37   0
  -1  -1  -4  495.36    3.20   0
  -2   1   4   15.39    0.58   0
   2  -1   4   10.75    0.75   0
  -2  -1   4   12.72    0.53   0
   2   1   4   10.54    0.57   0
  -2   1  -4   12.59    0.77   0
  -2  -1  -4   10.36    0.56   0
   2  -1  -4    3.28    0.33   0
  -3   1   4   74.49    1.00   0
   3   1   4   79.52    1.52   0
  -3  -1   4   82.57    1.00   0
  -3  -1  -4   75.32    1.33   0
  -3   1  -4   87.42    2.45   0
  -4  -1   4    5.37    0.42   0
  -4   1   4    5.33    0.46   0
  -4  -1  -4    4.56    0.52   0
  -5  -1   4    0.27    0.35   0
  -5   1   4    0.05    0.37   0
  -5  -1  -4    0.38    0.52   0
  -6   1   4    0.30    0.49   0
  -6  -1   4    0.10    0.41   0
  -6  -1   4    0.33    0.39   0
  -7   1   4    0.40    0.48   0
  -7  -1   4    0.43    0.45   0
  -7   1   4    0.64    0.56   0
  -7  -1   4   -0.15    0.48   0
   0   2   4  132.72    1.35   0
   0  -2   4  114.01    1.29   0
   0   2  -4  205.71    1.49   0
   0  -2  -4  147.80    1.29   0
   1   2   4  103.61    1.18   0
   1  -2   4   64.75    1.07   0
  -1   2   4   81.51    0.99   0
  -1  -2   4   67.73    0.98   0
   1  -2  -4  131.46    1.18   0
   1   2  -4  121.51    1.11   0
  -1  -2  -4   94.25    1.10   0
  -1   2  -4  109.36    1.19   0
  -2  -2   4   36.95    0.75   0
   2  -2   4   39.47    0.88   0
  -2   2   4   44.11    0.72   0
   2   2   4   46.62    0.85   0
  -2   2  -4   52.33    0.93   0
   2  -2  -4   65.08    0.87   0
  -2  -2  -4   40.67    0.79   0
   3  -2   4    1.01    0.44   0
  -3   2   4    1.17    0.33   0
   3   2   4    1.15    0.32   0
  -3  -2   4    0.90    0.34   0
  -3  -2  -4    0.97    0.33   0
   3  -2  -4    0.27    0.23   0
  -3   2  -4    1.13    0.42   0
  -4  -2   4    2.11    0.36   0
  -4   2   4    2.29    0.40   0
   4  -2   4    0.54    0.46   0
  -4  -2  -4    2.00    0.38   0
  -4   2  -4    2.12    0.46   0
  -5   2   4    1.19    0.39   0
  -5  -2   4    1.13    0.37   0
  -5  -2  -4    1.39    0.47   0
  -5   2  -4    1.32    0.73   0
  -6  -2   4    0.04    0.39   0
  -6   2   4    0.14    0.42   0
  -6  -2  -4    0.16    0.49   0
  -7  -2   4    0.04    0.46   0
  -7   2   4    0.01    0.58   0
  -7  -2  -4    0.11    0.75   0
  -7  -2  -4    0.02    0.73   0
   0   3   4   45.31    0.73   0
   0  -3   4   47.47    0.85   0
   0   3  -4   51.55    0.67   0
   0  -3  -4   51.99    0.71   0
   1  -3   4   17.85    0.60   0
  -1  -3   4   14.58    0.46   0
  -1   3   4   24.01    0.57   0
   1   3   4   23.91    0.57   0
   1  -3  -4   28.12    0.57   0
   1   3  -4   24.73    0.54   0
  -1  -3  -4   21.99    0.55   0
  -1   3  -4   18.57    0.46   0
   2  -3   4   13.51    0.54   0
  -2  -3   4   14.26    0.51   0
   2   3   4   15.68    0.53   0
  -2   3   4   15.01    0.44   0
   2  -3  -4   21.29    0.55   0
   2   3  -4   20.02    0.53   0
  -2  -3  -4   14.86    0.53   0
  -2   3  -4   18.16    0.52   0
   3   3   4   21.06    0.58   0
  -3  -3   4   18.01    0.52   0
  -3   3   4   21.33    0.58   0
   3  -3   4   17.90    0.63   0
  -3   3  -4   21.72    0.60   0
  -3  -3  -4   21.47    0.57   0
   3  -3  -4   27.60    0.62   0
   4   3   4    8.81    0.46   0
  -4   3   4   10.16    0.49   0
   4  -3   4   10.03    0.60   0
  -4  -3   4    7.91    0.43   0
  -4  -3  -4    7.51    0.45   0
  -4   3  -4    9.89    0.59   0
   4  -3  -4    9.68    0.52   0
  -5  -3   4    0.18    0.26   0
  -5   3   4    0.42    0.38   0
  -5  -3  -4    0.50    0.40   0
  -5   3  -4    0.47    0.48   0
  -6  -3   4    0.61    0.41   0
  -6   3   4    0.52    0.53   0
  -6   3  -4    0.47    0.74   0
  -6  -3  -4    0.61    0.45   0
  -7  -3   4   -0.05    0.48   0
  -7   3   4   -0.06    0.60   0
  -7  -3  -4    0.19    0.59   0
   0   4   4   14.48    0.39   0
   0  -4   4   12.83    0.50   0
   0   4  -4   20.94    0.50   0
   0  -4  -4   11.25    0.36   0
  -1  -4   4   60.53    0.84   0
   1  -4   4   58.98    0.87   0
  -1   4   4   82.12    0.86   0
   1   4   4   54.24    0.69   0
   1  -4  -4   66.55    0.73   0
  -1   4  -4   60.52    0.68   0
  -1  -4  -4   60.67    0.72   0
   1   4  -4   79.95    0.81   0
  -2  -4   4    6.38    0.30   0
  -2   4   4   10.19    0.43   0
   2   4   4    7.71    0.33   0
   2  -4   4    5.66    0.34   0
  -2  -4  -4   10.00    0.43   0
   2   4  -4    9.15    0.45   0
   2  -4  -4    9.47    0.35   0
  -2   4  -4   10.52    0.43   0
  -3  -4   4    0.45    0.36   0
   3   4   4    0.78    0.33   0
   3  -4   4    0.21    0.37   0
  -3   4   4    0.08    0.33   0
   3  -4  -4    0.82    0.34   0
   3   4  -4    0.36    0.27   0
  -3  -4  -4   -0.10    0.32   0
  -3   4  -4    0.47    0.36   0
  -4   4   4    1.68    0.38   0
  -4  -4   4    1.49    0.38   0
   4  -4   4    1.55    0.49   0
   4   4   4    1.43    0.38   0
   4  -4  -4    1.40    0.28   0
  -4  -4  -4    1.40    0.37   0
  -4   4  -4    1.32    0.39   0
   5   4   4    0.51    0.41   0
  -5   4   4    0.53    0.41   0
  -5  -4   4    0.81    0.28   0
   5  -4   4    0.82    0.51   0
  -5   4  -4    0.84    0.48   0
  -5  -4  -4    0.45    0.29   0
   5  -4  -4    0.28    0.41   0
  -6   4   4    0.67    0.45   0
  -6  -4   4    0.27    0.43   0
  -6  -4  -4    0.22    0.46   0
  -6   4  -4    0.22    0.55   0
   0  -5   4    2.59    0.28   0
   0   5   4    3.57    0.37   0
   0   5  -4    4.30    0.37   0
   0  -5  -4    3.29    0.27   0
  -1  -5   4   16.85    0.52   0
   1   5   4   17.51    0.45   0
   1  -5   4   18.90    0.58   0
  -1   5   4   25.27    0.57   0
   1   5  -4   25.61    0.55   0
  -1   5  -4   18.01    0.45   0
  -1  -5  -4   23.23    0.57   0
   1  -5  -4   20.68    0.47   0
  -2  -5   4    3.89    0.39   0
  -2   5   4    4.64    0.41   0
   2  -5   4    2.45    0.28   0
   2   5   4    3.11    0.31   0
   2  -5  -4    5.59    0.43   0
  -2   5  -4    4.79    0.39   0
   2   5  -4    4.84    0.38   0
  -2  -5  -4    5.42    0.44   0
  -3   5   4    2.05    0.29   0
   3   5   4    2.61    0.37   0
   3  -5   4    2.45    0.39   0
  -3  -5   4    2.02    0.39   0
  -3  -5  -4    2.47    0.40   0
   3   5  -4    2.15    0.29   0
  -3   5  -4    3.00    0.38   0
   3  -5  -4    2.47    0.39   0
  -4   5   4    2.59    0.30   0
  -4  -5   4    2.84    0.40   0
   4  -5   4    1.71    0.30   0
   4   5   4    2.84    0.42   0
  -4  -5  -4    2.75    0.41   0
  -4   5  -4    3.29    0.42   0
   4  -5  -4    2.88    0.35   0
   5   5   4    1.12    0.33   0
  -5   5   4    1.65    0.43   0
  -5  -5   4    1.11    0.33   0
   5  -5   4    1.30    0.47   0
  -5   5  -4    1.69    0.45   0
   5  -5  -4    1.26    0.47   0
  -5  -5  -4    1.43    0.45   0
  -6  -5   4   -0.07    0.44   0
  -6   5   4    0.13    0.45   0
   6  -5   4    0.20    0.49   0
  -6  -5  -4    0.08    0.47   0
  -6   5  -4    0.18    0.46   0
   0  -6   4    4.30    0.32   0
   0   6   4    7.86    0.36   0
   0   6  -4    8.37    0.36   0
   0  -6  -4   10.32    0.48   0
   1  -6   4    2.22    0.39   0
  -1   6   4    1.82    0.28   0
   1   6   4    3.06    0.41   0
  -1  -6   4    1.32    0.27   0
  -1  -6  -4    2.81    0.40   0
  -1   6  -4    3.33    0.40   0
   1   6  -4    2.61    0.28   0
   1  -6  -4    2.45    0.40   0
  -2   6   4    4.17    0.42   0
   2  -6   4    2.63    0.40   0
  -2  -6   4    2.34    0.41   0
   2   6   4    3.39    0.44   0
  -2   6  -4    3.26    0.44   0
   2   6  -4    3.09    0.31   0
   2  -6  -4    2.32    0.32   0
  -2  -6  -4    2.03    0.32   0
   3  -6   4    1.05    0.30   0
  -3  -6   4    0.99    0.29   0
   3   6   4    1.09    0.38   0
  -3   6   4    1.52    0.40   0
   3   6  -4    0.60    0.30   0
  -3   6  -4    1.50    0.41   0
   3  -6  -4    0.52    0.40   0
  -3  -6  -4    1.27    0.41   0
   4  -6   4    0.24    0.43   0
  -4  -6   4    0.31    0.29   0
   4   6   4    0.92    0.40   0
  -4   6   4    0.68    0.41   0
   4   6  -4    0.43    0.41   0
  -4  -6  -4    0.93    0.41   0
   4  -6  -4    0.63    0.31   0
  -4   6  -4    0.17    0.29   0
   5  -6   4    0.21    0.47   0
  -5   6   4    0.18    0.46   0
  -5  -6   4    0.57    0.44   0
   5   6   4    0.15    0.43   0
  -5  -6  -4    0.30    0.45   0
   5  -6  -4    0.32    0.47   0
  -5   6  -4    0.13    0.46   0
   0  -7   4    1.23    0.28   0
   0   7   4    1.10    0.28   0
   0   7  -4    1.89    0.40   0
   0  -7  -4    0.96    0.29   0
   1  -7   4    1.40    0.31   0
  -1  -7   4    2.44    0.41   0
  -1   7   4    1.92    0.31   0
   1   7   4    2.30    0.32   0
  -1  -7  -4    2.76    0.42   0
  -1   7  -4    2.44    0.31   0
   1  -7  -4    3.36    0.42   0
   1   7  -4    1.95    0.30   0
   2   7   4    0.00    0.42   0
   2  -7   4    0.32    0.29   0
  -2  -7   4    0.67    0.41   0
  -2   7   4    0.58    0.28   0
  -2   7  -4    0.73    0.42   0
   2  -7  -4    1.05    0.42   0
  -2  -7  -4    0.71    0.41   0
   2   7  -4    1.04    0.43   0
  -3   7   4    1.73    0.33   0
  -3  -7   4    1.48    0.32   0
   3   7   4    2.08    0.46   0
   3  -7   4    2.35    0.44   0
   3  -7  -4    0.72    0.35   0
  -3  -7  -4    1.85    0.45   0
  -3   7  -4    1.52    0.34   0
   3   7  -4    1.77    0.46   0
  -4  -7   4   -0.12    0.31   0
   4  -7   4    0.11    0.45   0
   4   7   4    0.49    0.45   0
  -4   7   4    0.18    0.31   0
   4   7  -4   -0.16    0.44   0
  -4   7  -4    0.09    0.44   0
  -4  -7  -4    0.23    0.45   0
   4  -7  -4   -0.05    0.45   0
   0   8   4    0.97    0.29   0
   0  -8   4    0.48    0.30   0
   0   8  -4    1.14    0.45   0
   0  -8  -4    0.99    0.43   0
   1   8   4    0.43    0.43   0
   1  -8   4   -0.11    0.44   0
  -1   8   4    0.46    0.43   0
  -1  -8   4    0.87    0.30   0
   1  -8  -4    0.79    0.45   0
  -1  -8  -4   -0.06    0.42   0
   1   8  -4    1.04    0.42   0
  -1   8  -4    0.67    0.42   0
  -2  -8   4    0.35    0.32   0
   2   8   4    0.21    0.32   0
   2  -8   4    0.44    0.45   0
  -2   8   4    0.28    0.44   0
  -2   8  -4    0.17    0.31   0
   2  -8  -4    0.44    0.47   0
   2   8  -4    0.97    0.45   0
  -2  -8  -4    0.26    0.34   0
  -3  -8   4    0.21    0.33   0
   3   8   4   -0.09    0.45   0
   3  -8   4   -0.01    0.48   0
  -3   8   4    0.75    0.45   0
  -3  -8  -4   -0.19    0.32   0
   3  -8  -4    0.46    0.48   0
   3   8  -4    0.65    0.46   0
  -3   8  -4    0.45    0.45   0
  -4   0   5    7.57    0.59   0
  -6   0   5    2.91    0.47   0
  -6   0   5    2.87    0.44   0
   1  -1   5   75.90    1.62   0
  -1   1   5   87.83    1.19   0
   1   1   5   87.81    1.45   0
   1  -1  -5  120.74    1.26   0
  -1  -1  -5   89.58    1.34   0
  -2   1   5    3.02    0.31   0
   2  -1   5    3.20    0.56   0
   2   1   5    2.97    0.41   0
  -2   1  -5    3.45    0.52   0
  -2  -1  -5    2.97    0.47   0
  -3   1   5    9.28    0.41   0
   3   1   5   12.40    0.71   0
  -3  -1   5   13.29    0.50   0
  -3  -1  -5   12.94    0.69   0
  -4   1   5    3.08    0.40   0
  -4  -1   5    3.33    0.39   0
  -4  -1  -5    2.75    0.49   0
  -5  -1   5    5.68    0.43   0
  -5   1   5    6.14    0.53   0
  -5  -1  -5    5.10    0.75   0
  -6  -1   5    0.12    0.42   0
  -6   1   5    0.09    0.41   0
  -6  -1   5    0.06    0.47   0
  -7  -1   5   -0.06    0.47   0
  -7   1   5    0.96    0.58   0
  -7  -1   5    0.82    0.49   0
  -7   1   5    0.95    0.47   0
   1   2   5   19.53    0.59   0
  -1  -2   5   14.28    0.48   0
  -1   2   5   16.86    0.49   0
   1  -2   5   16.81    0.65   0
  -1   2  -5   24.56    0.61   0
  -1  -2  -5   15.19    0.46   0
   1  -2  -5   19.83    0.48   0
   1   2  -5   22.21    0.55   0
  -2   2   5   70.52    0.98   0
   2  -2   5   55.94    1.05   0
  -2  -2   5   71.09    0.91   0
   2   2   5   63.08    0.94   0
   2  -2  -5   91.95    1.01   0
  -2  -2  -5   68.75    0.97   0
  -2   2  -5   74.23    1.07   0
   3  -2   5    0.74    0.37   0
  -3   2   5    0.99    0.33   0
   3   2   5    0.90    0.33   0
  -3  -2   5    1.15    0.33   0
  -3   2  -5    1.26    0.44   0
   3  -2  -5    0.26    0.24   0
  -3  -2  -5    0.87    0.33   0
  -4   2   5    9.27    0.48   0
  -4  -2   5    7.59    0.46   0
   4   2   5    7.93    0.57   0
   4  -2   5    2.98    0.65   0
  -4   2  -5    8.56    0.68   0
  -4  -2  -5    7.45    0.46   0
  -5   2   5    4.40    0.43   0
  -5  -2   5    4.04    0.40   0
  -5  -2  -5    3.71    0.53   0
  -6  -2   5    1.67    0.45   0
  -6   2   5    1.74    0.46   0
  -6  -2  -5    1.60    0.53   0
  -7   2   5    0.50    0.56   0
  -7  -2   5    0.25    0.46   0
   1  -3   5    6.47    0.45   0
  -1   3   5    9.55    0.43   0
   1   3   5    6.05    0.33   0
  -1  -3   5    5.34    0.41   0
   1  -3  -5    8.01    0.33   0
  -1   3  -5    6.94    0.34   0
  -1  -3  -5    9.43    0.43   0
   1   3  -5    7.30    0.34   0
   2  -3   5   18.71    0.59   0
  -2  -3   5   20.49    0.56   0
   2   3   5   23.39    0.59   0
  -2   3   5   22.73    0.58   0
   2  -3  -5   31.64    0.61   0
  -2  -3  -5   24.70    0.58   0
  -2   3  -5   25.93    0.58   0
   2   3  -5   27.65    0.58   0
  -3   3   5   11.61    0.46   0
  -3  -3   5    8.59    0.42   0
   3   3   5    7.67    0.38   0
   3  -3   5    9.57    0.52   0
  -3   3  -5   11.39    0.50   0
  -3  -3  -5    9.97    0.49   0
   3  -3  -5   15.35    0.50   0
   4   3   5    3.65    0.42   0
  -4   3   5    4.69    0.40   0
  -4  -3   5    3.71    0.39   0
   4  -3   5    3.86    0.44   0
  -4  -3  -5    4.66    0.41   0
  -4   3  -5    4.94    0.52   0
   4  -3  -5    0.88    0.39   0
  -5  -3   5    2.82    0.42   0
  -5   3   5    3.51    0.43   0
  -5  -3  -5    2.77    0.51   0
  -5   3  -5    3.12    0.52   0
  -6   3   5    0.55    0.44   0
  -6  -3   5    0.64    0.42   0
  -6  -3  -5    0.47    0.55   0
  -7   3   5   -0.03    0.49   0
  -7  -3   5   -0.10    0.48   0
  -7  -3  -5    0.41    0.57   0
  -1   4   5    4.94    0.39   0
  -1  -4   5    2.80    0.38   0
   1   4   5    4.01    0.40   0
   1  -4   5    3.41    0.38   0
   1  -4  -5    5.18    0.40   0
   1   4  -5    5.31    0.39   0
  -1   4  -5    5.02    0.39   0
  -1  -4  -5    4.95    0.40   0
   2  -4   5   15.67    0.53   0
  -2   4   5   19.91    0.52   0
   2   4   5   18.36    0.49   0
  -2  -4   5   15.77    0.53   0
   2  -4  -5   27.05    0.57   0
  -2   4  -5   22.17    0.53   0
  -2  -4  -5   11.20    0.38   0
   2   4  -5   17.83    0.45   0
   3  -4   5    1.38    0.39   0
  -3   4   5    1.94    0.36   0
  -3  -4   5    1.60    0.38   0
   3   4   5    2.06    0.36   0
   3   4  -5    1.74    0.39   0
  -3  -4  -5    1.11    0.25   0
  -3   4  -5    2.26    0.39   0
   3  -4  -5    2.83    0.37   0
   4  -4   5    1.48    0.40   0
   4   4   5    1.43    0.29   0
  -4   4   5    2.29    0.38   0
  -4  -4   5    1.82    0.38   0
   4  -4  -5    2.08    0.41   0
  -4  -4  -5    2.24    0.39   0
  -4   4  -5    2.09    0.39   0
  -5   4   5    2.43    0.43   0
   5  -4   5    1.18    0.45   0
   5   4   5    1.57    0.42   0
  -5  -4   5    2.18    0.40   0
  -5  -4  -5    1.48    0.43   0
  -5   4  -5    1.75    0.44   0
   5  -4  -5    0.15    0.42   0
  -6   4   5    0.32    0.43   0
  -6  -4   5    0.25    0.30   0
  -6  -4  -5   -0.08    0.44   0
  -6   4  -5    0.08    0.62   0
  -1  -5   5    0.49    0.33   0
  -1   5   5    0.88    0.35   0
   1  -5   5    0.44    0.25   0
   1   5   5    1.03    0.36   0
  -1  -5  -5    0.74    0.35   0
   1   5  -5    0.73    0.25   0
  -1   5  -5    0.35    0.26   0
   1  -5  -5    0.83    0.36   0
  -2  -5   5    0.45    0.36   0
  -2   5   5    0.59    0.37   0
   2  -5   5    0.29    0.35   0
   2   5   5    0.05    0.26   0
   2  -5  -5    0.11    0.25   0
   2   5  -5    0.61    0.25   0
  -2   5  -5    0.69    0.35   0
  -2  -5  -5    0.62    0.37   0
   3   5   5    7.96    0.46   0
  -3   5   5    8.85    0.47   0
   3  -5   5    5.93    0.36   0
  -3  -5   5    7.57    0.43   0
   3  -5  -5    9.07    0.48   0
   3   5  -5    8.27    0.46   0
  -3   5  -5    6.55    0.35   0
  -3  -5  -5    8.60    0.47   0
  -4  -5   5    0.57    0.37   0
   4  -5   5    0.45    0.40   0
  -4   5   5    0.33    0.38   0
   4   5   5    0.76    0.39   0
  -4   5  -5    0.14    0.39   0
   4  -5  -5    0.78    0.39   0
  -4  -5  -5    0.62    0.40   0
  -5  -5   5    2.27    0.33   0
   5   5   5    2.13    0.46   0
  -5   5   5    2.88    0.47   0
   5  -5   5    2.36    0.50   0
  -5  -5  -5    1.69    0.35   0
   5  -5  -5    2.60    0.49   0
  -5   5  -5    2.98    0.48   0
  -6  -5   5    0.54    0.46   0
  -6   5   5    0.05    0.48   0
   6  -5   5    0.22    0.62   0
  -6  -5  -5    0.21    0.47   0
  -6   5  -5    0.05    0.57   0
  -1  -6   5    0.58    0.25   0
   1  -6   5    0.45    0.37   0
  -1   6   5    0.76    0.26   0
   1   6   5    0.78    0.37   0
   1   6  -5    0.80    0.36   0
  -1   6  -5    1.11    0.37   0
  -1  -6  -5    1.17    0.39   0
   1  -6  -5    0.84    0.38   0
   2  -6   5    6.76    0.48   0
  -2   6   5   12.25    0.50   0
  -2  -6   5    9.15    0.47   0
   2   6   5   10.49    0.50   0
   2  -6  -5    7.37    0.38   0
  -2  -6  -5    9.26    0.50   0
   2   6  -5    7.19    0.38   0
  -2   6  -5   11.46    0.48   0
  -3  -6   5    0.87    0.39   0
   3  -6   5    0.59    0.30   0
   3   6   5    1.08    0.39   0
  -3   6   5    0.76    0.39   0
   3   6  -5    1.03    0.40   0
   3  -6  -5    0.69    0.40   0
  -3  -6  -5    0.20    0.28   0
  -3   6  -5    0.48    0.30   0
  -4  -6   5    1.16    0.43   0
   4  -6   5    1.21    0.43   0
   4   6   5    0.97    0.43   0
  -4   6   5    1.21    0.42   0
   4  -6  -5    1.38    0.45   0
  -4  -6  -5    1.11    0.42   0
  -4   6  -5    0.82    0.30   0
   4   6  -5    0.50    0.32   0
  -5   6   5    0.65    0.45   0
   5   6   5    0.69    0.45   0
  -5  -6   5    0.59    0.45   0
   5  -6   5    0.27    0.46   0
  -5   6  -5    0.39    0.45   0
  -5  -6  -5    0.38    0.32   0
   5  -6  -5    0.28    0.46   0
  -1   7   5   -0.13    0.27   0
  -1  -7   5    0.15    0.26   0
   1  -7   5    0.28    0.27   0
   1   7   5   -0.16    0.38   0
   1   7  -5    0.08    0.27   0
  -1   7  -5    0.34    0.28   0
  -1  -7  -5    0.17    0.39   0
   1  -7  -5    0.38    0.40   0
  -2   7   5    0.60    0.31   0
  -2  -7   5    0.83    0.42   0
   2  -7   5    0.39    0.42   0
   2   7   5    1.01    0.42   0
   2  -7  -5    0.61    0.30   0
  -2  -7  -5    0.65    0.43   0
   2   7  -5    1.44    0.42   0
  -2   7  -5    0.72    0.42   0
  -3   7   5    1.76    0.34   0
  -3  -7   5    2.43    0.47   0
   3   7   5    1.60    0.45   0
   3  -7   5    1.83    0.45   0
   3   7  -5    2.00    0.45   0
   3  -7  -5    1.90    0.47   0
  -3  -7  -5    1.49    0.44   0
  -3   7  -5    2.23    0.47   0
  -4   7   5    0.53    0.36   0
   4  -7   5    0.51    0.34   0
  -4  -7   5    1.04    0.45   0
   4   7   5    0.50    0.46   0
   4  -7  -5    0.80    0.36   0
   4   7  -5    0.50    0.34   0
  -4  -7  -5    0.33    0.46   0
  -4   7  -5    0.63    0.47   0
  -1  -8   5    0.55    0.42   0
   1   8   5    0.38    0.30   0
   1  -8   5   -0.08    0.31   0
  -1   8   5    0.03    0.43   0
  -1   8  -5    0.84    0.43   0
  -1  -8  -5   -0.04    0.31   0
   1   8  -5    0.43    0.43   0
   1  -8  -5    0.30    0.31   0
  -2  -8   5    2.15    0.46   0
   2   8   5    1.62    0.50   0
  -2   8   5    2.21    0.35   0
   2  -8   5    1.90    0.48   0
   2   8  -5    1.18    0.48   0
   2  -8  -5    2.38    0.49   0
  -2  -8  -5    1.59    0.35   0
  -2   8  -5    1.06    0.34   0
  -3  -8   5    0.03    0.47   0
   3   8   5    0.36    0.34   0
   3  -8   5   -0.03    0.33   0
  -3   8   5    0.05    0.32   0
   3   8  -5    0.16    0.46   0
  -3  -8  -5    0.07    0.35   0
  -3   8  -5    0.23    0.32   0
   3  -8  -5    0.27    0.47   0
   2   0   6   36.51    1.56   0
  -4   0   6    8.92    0.53   0
  -6   0   6    0.69    0.40   0
  -6   0   6    0.65    0.41   0
   0   1   6   72.96    1.21   0
   0  -1  -6  109.49    1.24   0
   1  -1   6  113.21    1.86   0
  -1   1   6  165.51    1.68   0
   1   1   6  135.10    1.68   0
   1  -1  -6  113.17    1.16   0
  -1  -1  -6  144.72    1.59   0
   2   1   6   12.75    0.58   0
  -2   1   6   13.11    0.46   0
   2  -1   6   12.76    0.77   0
  -2  -1  -6   10.72    0.57   0
  -3   1   6   14.75    0.54   0
   3   1   6   11.29    0.69   0
  -3  -1  -6   10.42    0.60   0
  -4   1   6    1.58    0.38   0
  -4  -1   6    1.26    0.35   0
  -4  -1  -6    0.95    0.51   0
  -5  -1   6    2.00    0.39   0
  -5   1   6    1.77    0.40   0
  -6  -1   6   -0.02    0.41   0
  -6   1   6    0.09    0.42   0
  -6  -1   6    0.27    0.39   0
  -7   1   6    0.22    0.58   0
  -7  -1   6    0.27    0.44   0
  -7   1   6    0.09    0.47   0
  -7  -1   6   -0.13    0.45   0
   0   2   6   48.48    0.83   0
   0  -2   6   53.85    0.97   0
   0  -2  -6   82.13    0.96   0
   0   2  -6   84.39    0.95   0
  -1   2   6   40.59    0.79   0
  -1  -2   6   31.13    0.75   0
   1  -2   6   30.47    0.77   0
   1   2   6   37.30    0.77   0
  -1   2  -6   30.12    0.61   0
  -1  -2  -6   37.64    0.72   0
   1  -2  -6   51.21    0.76   0
   2  -2   6    3.88    0.47   0
  -2   2   6    3.86    0.38   0
  -2  -2   6    3.23    0.29   0
   2   2   6    3.99    0.40   0
   2  -2  -6    6.28    0.42   0
  -2   2  -6    4.89    0.40   0
  -2  -2  -6    4.44    0.41   0
  -3  -2   6   10.22    0.46   0
   3  -2   6   10.97    0.68   0
  -3   2   6   11.79    0.41   0
   3   2   6   11.65    0.52   0
  -3  -2  -6   10.10    0.48   0
   3  -2  -6    7.91    0.47   0
  -3   2  -6   13.85    0.68   0
  -4   2   6    6.73    0.36   0
   4   2   6    5.57    0.47   0
  -4  -2   6    6.27    0.43   0
   4  -2   6    1.77    0.64   0
  -4  -2  -6    6.73    0.54   0
  -4   2  -6    7.11    0.74   0
  -5   2   6   -0.03    0.37   0
  -5  -2   6   -0.08    0.36   0
  -5  -2  -6    0.29    0.47   0
  -6  -2   6    0.00    0.39   0
  -6   2   6    0.05    0.40   0
  -6  -2  -6    0.29    0.59   0
  -7   2   6    0.24    0.47   0
  -7  -2   6   -0.09    0.47   0
   0  -3   6   19.01    0.56   0
   0   3   6   17.05    0.48   0
   0  -3  -6   30.83    0.59   0
   0   3  -6   29.50    0.57   0
   1  -3   6   12.76    0.54   0
   1   3   6   15.74    0.50   0
  -1  -3   6   12.98    0.51   0
  -1   3   6   12.44    0.39   0
  -1   3  -6   19.60    0.51   0
   1  -3  -6   23.03    0.52   0
  -1  -3  -6   18.14    0.52   0
   1   3  -6   15.75    0.41   0
   2   3   6    3.14    0.30   0
   2  -3   6    3.46    0.37   0
  -2   3   6    4.48    0.29   0
  -2  -3   6    3.65    0.37   0
  -2   3  -6    5.03    0.38   0
   2   3  -6    3.82    0.30   0
  -2  -3  -6    2.60    0.28   0
   2  -3  -6    6.24    0.40   0
  -3  -3   6    9.08    0.34   0
   3   3   6   10.85    0.47   0
  -3   3   6   10.85    0.38   0
   3  -3   6    9.03    0.50   0
   3  -3  -6   15.68    0.51   0
  -3  -3  -6   10.89    0.48   0
  -3   3  -6   13.03    0.57   0
   4  -3   6    1.29    0.39   0
  -4  -3   6    1.36    0.35   0
  -4   3   6    0.81    0.26   0
   4   3   6    1.17    0.37   0
   4  -3  -6    1.44    0.38   0
  -4  -3  -6    1.38    0.37   0
  -4   3  -6    1.55    0.48   0
  -5   3   6    0.02    0.26   0
  -5  -3   6    0.31    0.24   0
  -5  -3  -6    0.60    0.39   0
  -5   3  -6    0.15    0.46   0
  -6   3   6    0.47    0.44   0
  -6  -3   6    0.45    0.30   0
  -6  -3  -6    0.56    0.53   0
  -7   3   6    0.40    0.57   0
  -7  -3   6    0.31    0.45   0
  -7  -3  -6    0.30    0.68   0
   0   4   6   76.30    0.87   0
   0  -4   6   43.10    0.67   0
   0   4  -6   95.46    0.88   0
   0  -4  -6  108.41    0.93   0
   1   4   6   60.32    0.79   0
   1  -4   6   45.81    0.75   0
  -1   4   6   60.85    0.81   0
  -1  -4   6   29.03    0.55   0
   1   4  -6   68.63    0.76   0
   1  -4  -6   56.19    0.68   0
  -1   4  -6   70.01    0.79   0
  -1  -4  -6   46.26    0.65   0
  -2   4   6   12.26    0.38   0
   2  -4   6   11.71    0.51   0
  -2  -4   6    9.92    0.37   0
   2   4   6   14.47    0.47   0
   2  -4  -6   19.38    0.52   0
  -2  -4  -6   16.03    0.50   0
   2   4  -6   16.25    0.51   0
  -2   4  -6   15.47    0.50   0
  -3   4   6    3.32    0.36   0
  -3  -4   6    2.62    0.28   0
   3   4   6    2.88    0.37   0
   3  -4   6    2.79    0.39   0
   3  -4  -6    4.62    0.39   0
  -3  -4  -6    3.40    0.37   0
  -3   4  -6    3.12    0.40   0
   4  -4   6    0.13    0.47   0
  -4   4   6    0.51    0.36   0
  -4  -4   6    0.05    0.35   0
   4   4   6    0.35    0.36   0
   4  -4  -6    0.19    0.39   0
  -4  -4  -6    0.53    0.39   0
  -4   4  -6    0.23    0.38   0
  -5  -4   6    0.19    0.39   0
   5  -4   6    0.52    0.51   0
   5   4   6    0.14    0.41   0
  -5   4   6    0.38    0.40   0
   5  -4  -6    0.67    0.40   0
  -5   4  -6    0.21    0.49   0
  -5  -4  -6    0.33    0.40   0
  -6   4   6    0.03    0.45   0
  -6  -4   6    0.24    0.44   0
  -6   4  -6    0.12    0.63   0
  -6  -4  -6    0.18    0.43   0
   0   5   6    2.42    0.35   0
   0  -5   6    1.97    0.37   0
   0  -5  -6    2.90    0.35   0
   0   5  -6    2.53    0.36   0
  -1  -5   6    0.91    0.24   0
  -1   5   6    0.83    0.27   0
   1  -5   6    1.14    0.36   0
   1   5   6    1.46    0.37   0
   1  -5  -6    1.28    0.36   0
   1   5  -6    1.02    0.24   0
  -1   5  -6    0.97    0.27   0
  -1  -5  -6    1.23    0.25   0
  -2  -5   6    0.57    0.33   0
  -2   5   6    0.66    0.26   0
   2  -5   6    0.41    0.25   0
   2   5   6    0.74    0.36   0
   2  -5  -6    0.96    0.36   0
   2   5  -6    0.68    0.25   0
  -2  -5  -6    0.54    0.26   0
  -2   5  -6    0.50    0.25   0
  -3   5   6   12.05    0.48   0
  -3  -5   6    9.85    0.46   0
   3  -5   6    8.86    0.48   0
   3   5   6    7.52    0.39   0
   3  -5  -6   12.52    0.50   0
   3   5  -6   10.09    0.47   0
  -3  -5  -6   11.55    0.50   0
  -3   5  -6   11.79    0.47   0
   4  -5   6    0.56    0.40   0
  -4  -5   6    0.20    0.36   0
  -4   5   6    0.80    0.39   0
   4   5   6    0.11    0.40   0
  -4   5  -6    0.10    0.40   0
   4  -5  -6    0.68    0.40   0
  -4  -5  -6    0.58    0.38   0
  -5  -5   6    0.41    0.30   0
  -5   5   6    0.23    0.43   0
   5  -5   6   -0.02    0.47   0
   5   5   6   -0.11    0.43   0
   5  -5  -6   -0.01    0.45   0
  -5  -5  -6    0.18    0.30   0
  -5   5  -6   -0.00    0.44   0
  -6   5   6    0.22    0.45   0
  -6  -5   6    0.60    0.47   0
   6  -5   6    0.09    0.49   0
  -6   5  -6    0.16    0.58   0
  -6  -5  -6    0.63    0.48   0
   0  -6   6    8.05    0.35   0
   0   6   6   11.85    0.41   0
   0   6  -6   19.11    0.51   0
   0  -6  -6   10.78    0.39   0
  -1  -6   6    1.05    0.27   0
   1   6   6    1.54    0.27   0
   1  -6   6    1.18    0.37   0
  -1   6   6    0.90    0.28   0
   1  -6  -6    0.93    0.28   0
   1   6  -6    1.87    0.37   0
  -1   6  -6    1.52    0.28   0
  -1  -6  -6    1.54    0.29   0
  -2  -6   6    4.42    0.43   0
  -2   6   6    5.43    0.45   0
   2  -6   6    3.94    0.43   0
   2   6   6    4.38    0.34   0
  -2  -6  -6    6.74    0.46   0
   2  -6  -6    3.61    0.35   0
   2   6  -6    3.32    0.33   0
  -2   6  -6    3.49    0.32   0
  -3  -6   6    1.19    0.40   0
   3   6   6    0.85    0.29   0
  -3   6   6    0.96    0.40   0
   3  -6   6    0.86    0.40   0
   3   6  -6    1.71    0.41   0
   3  -6  -6    0.90    0.30   0
  -3  -6  -6    0.57    0.39   0
  -3   6  -6    1.04    0.39   0
   4  -6   6    0.27    0.43   0
  -4   6   6    0.49    0.42   0
  -4  -6   6    1.11    0.41   0
   4   6   6    0.37    0.31   0
   4  -6  -6    0.67    0.31   0
  -4  -6  -6    0.75    0.42   0
  -4   6  -6    0.43    0.29   0
  -5   6   6    0.28    0.46   0
  -5  -6   6   -0.02    0.43   0
   5   6   6   -0.10    0.44   0
   5  -6   6    0.42    0.47   0
   5  -6  -6    0.17    0.35   0
  -5   6  -6   -0.12    0.45   0
  -5  -6  -6   -0.11    0.44   0
   0  -7   6    0.71    0.40   0
   0   7   6    0.29    0.37   0
   0  -7  -6    0.64    0.28   0
   0   7  -6    0.52    0.40   0
  -1   7   6    2.57    0.43   0
   1   7   6    2.18    0.32   0
  -1  -7   6    2.54    0.30   0
   1  -7   6    2.20    0.43   0
   1   7  -6    1.98    0.31   0
   1  -7  -6    3.03    0.45   0
  -1   7  -6    2.62    0.42   0
  -1  -7  -6    2.96    0.43   0
  -2  -7   6    0.48    0.28   0
   2  -7   6    0.71    0.40   0
   2   7   6    0.34    0.29   0
  -2   7   6    0.62    0.43   0
   2  -7  -6    0.82    0.42   0
   2   7  -6    0.29    0.29   0
  -2   7  -6    0.87    0.28   0
  -2  -7  -6    0.19    0.44   0
  -3   7   6    3.51    0.47   0
  -3  -7   6    1.74    0.35   0
   3   7   6    2.41    0.36   0
   3  -7   6    1.91    0.45   0
   3   7  -6    2.03    0.36   0
   3  -7  -6    3.03    0.37   0
  -3   7  -6    3.29    0.46   0
  -3  -7  -6    3.42    0.48   0
  -4   7   6   -0.24    0.42   0
  -4  -7   6    0.04    0.29   0
   4   7   6   -0.15    0.44   0
   4  -7   6    0.39    0.46   0
   4  -7  -6    0.11    0.44   0
  -4   7  -6    0.12    0.45   0
  -4  -7  -6    0.22    0.46   0
   0  -8   6    0.66    0.32   0
   0   8   6    0.40    0.32   0
   0   8  -6    0.88    0.44   0
   0  -8  -6    1.34    0.43   0
   1   8   6    0.85    0.42   0
  -1  -8   6    0.28    0.30   0
   1  -8   6    0.84    0.44   0
  -1   8   6    0.99    0.43   0
   1   8  -6    0.67    0.43   0
  -1   8  -6    0.91    0.44   0
   1  -8  -6    0.47    0.45   0
  -1  -8  -6    0.69    0.44   0
  -2  -8   6    1.03    0.31   0
   2  -8   6    1.26    0.45   0
   2   8   6    0.17    0.47   0
  -2   8   6    1.36    0.42   0
   2  -8  -6   -0.28    0.46   0
  -2   8  -6    0.46    0.33   0
   2   8  -6    0.61    0.31   0
  -2  -8  -6   -0.06    0.34   0
  -3  -8   6    0.12    0.34   0
   3   8   6    1.07    0.47   0
   3  -8   6    0.19    0.47   0
  -3   8   6    0.48    0.46   0
  -3   8  -6    0.12    0.32   0
   3  -8  -6    0.02    0.33   0
   3   8  -6   -0.00    0.46   0
  -3  -8  -6    0.27    0.34   0
   2   0   7  119.67    2.12   0
  -4   0   7    7.36    0.47   0
  -6   0   7    3.51    0.45   0
  -6   0   7    3.33    0.47   0
   1   1   7   39.26    0.87   0
  -1   1   7   46.36    0.91   0
   1  -1   7   34.79    1.03   0
   1  -1  -7   39.18    0.69   0
  -1  -1  -7   51.83    0.91   0
  -2   1   7   10.69    0.50   0
   2   1   7    9.03    0.49   0
   2  -1   7    8.54    0.63   0
  -2  -1  -7   10.85    0.57   0
   3   1   7    2.30    0.49   0
  -3   1   7    1.90    0.29   0
  -3  -1  -7    2.52    0.50   0
  -4  -1   7    1.46    0.37   0
  -4   1   7    1.55    0.37   0
  -4  -1  -7    1.30    0.57   0
  -5   1   7    4.37    0.43   0
  -5  -1   7    4.12    0.42   0
  -6   1   7    1.42    0.41   0
  -6  -1   7    0.03    0.42   0
  -6  -1   7    1.11    0.42   0
  -7   1   7    0.15    0.47   0
  -7  -1   7    0.18    0.56   0
  -7  -1   7    0.04    0.44   0
  -7   1   7    0.17    0.46   0
  -1   2   7   58.36    0.93   0
   1   2   7   49.06    0.88   0
   1  -2   7   46.41    0.87   0
  -1  -2   7   40.88    0.69   0
  -1  -2  -7   68.87    0.92   0
   1  -2  -7   84.88    0.92   0
  -1   2  -7   63.63    0.89   0
   2  -2   7   14.74    0.59   0
  -2   2   7   18.85    0.59   0
  -2  -2   7   16.60    0.54   0
   2   2   7   16.20    0.54   0
  -2   2  -7   17.80    0.59   0
   2  -2  -7   11.48    0.42   0
  -2  -2  -7   18.35    0.58   0
  -3  -2   7    8.52    0.33   0
   3  -2   7    9.20    0.64   0
   3   2   7    8.26    0.47   0
  -3   2   7    9.22    0.38   0
  -3   2  -7   10.19    0.65   0
   3  -2  -7   11.55    0.48   0
  -3  -2  -7    9.24    0.48   0
  -4   2   7    0.70    0.38   0
  -4  -2   7    0.79    0.33   0
   4   2   7    0.68    0.37   0
   4  -2   7    0.21    0.61   0
  -4  -2  -7    0.92    0.36   0
  -5   2   7    1.15    0.38   0
  -5  -2   7    1.17    0.36   0
  -5  -2  -7    1.32    0.48   0
  -6   2   7    1.33    0.43   0
  -6  -2   7    1.53    0.41   0
  -6  -2  -7    1.24    0.70   0
  -7   2   7    0.93    0.48   0
  -7  -2   7    0.63    0.46   0
  -1   3   7   11.92    0.48   0
   1   3   7    7.50    0.37   0
  -1  -3   7    8.55    0.44   0
   1  -3   7    8.59    0.46   0
   1  -3  -7   11.25    0.37   0
   1   3  -7   12.31    0.46   0
  -1  -3  -7   12.02    0.44   0
  -1   3  -7   14.23    0.49   0
  -2  -3   7    6.70    0.31   0
   2   3   7    7.91    0.45   0
   2  -3   7    5.71    0.41   0
  -2   3   7    8.77    0.43   0
  -2   3  -7    6.23    0.34   0
   2  -3  -7   10.61    0.35   0
  -2  -3  -7    9.49    0.44   0
  -3  -3   7    7.07    0.41   0
   3  -3   7    6.17    0.46   0
   3   3   7    6.49    0.42   0
  -3   3   7    7.65    0.41   0
  -3   3  -7    8.52    0.53   0
  -3  -3  -7    4.86    0.33   0
   3  -3  -7    9.63    0.45   0
   4  -3   7    8.33    0.64   0
  -4  -3   7    7.61    0.34   0
   4   3   7    8.17    0.47   0
  -4   3   7    9.39    0.46   0
  -4   3  -7    9.54    0.64   0
   4  -3  -7    3.20    0.42   0
  -4  -3  -7    7.71    0.45   0
   5   3   7    0.51    0.47   0
  -5   3   7    0.42    0.38   0
  -5  -3   7    0.50    0.36   0
  -5   3  -7    0.32    0.54   0
  -5  -3  -7    0.28    0.39   0
  -6  -3   7    2.75    0.44   0
  -6   3   7    3.15    0.47   0
  -6  -3  -7    2.24    0.47   0
  -7   3   7    0.17    0.49   0
  -7  -3   7    0.50    0.49   0
  -7  -3  -7    0.27    0.72   0
   1  -4   7   15.85    0.51   0
  -1   4   7   21.99    0.56   0
  -1  -4   7   15.34    0.52   0
   1   4   7   16.66    0.46   0
   1  -4  -7   20.00    0.44   0
   1   4  -7   23.90    0.54   0
  -1  -4  -7   25.05    0.56   0
  -1   4  -7   16.27    0.42   0
   2   4   7    9.25    0.44   0
   2  -4   7    7.13    0.44   0
  -2   4   7    9.06    0.46   0
  -2  -4   7    7.74    0.42   0
   2   4  -7    8.85    0.44   0
   2  -4  -7    9.76    0.36   0
  -2   4  -7   10.33    0.45   0
  -2  -4  -7    9.47    0.42   0
  -3   4   7    2.25    0.26   0
   3   4   7    2.65    0.38   0
   3  -4   7    2.22    0.39   0
  -3  -4   7    2.50    0.38   0
   3  -4  -7    3.83    0.38   0
  -3  -4  -7    1.82    0.27   0
  -3   4  -7    3.45    0.39   0
   4  -4   7    6.61    0.52   0
  -4   4   7    8.65    0.38   0
   4   4   7    7.03    0.46   0
  -4  -4   7    8.32    0.45   0
   4  -4  -7    5.35    0.38   0
  -4   4  -7    9.06    0.52   0
  -4  -4  -7    5.28    0.37   0
   5   4   7    1.05    0.43   0
   5  -4   7    1.27    0.47   0
  -5   4   7    1.68    0.41   0
  -5  -4   7    1.86    0.39   0
  -5   4  -7    1.40    0.45   0
   5  -4  -7    0.09    0.30   0
  -5  -4  -7    1.17    0.44   0
  -6   4   7    1.55    0.46   0
  -6  -4   7    1.47    0.46   0
  -6  -4  -7    1.68    0.57   0
  -1  -5   7    1.17    0.25   0
   1  -5   7    2.03    0.37   0
  -1   5   7    2.07    0.27   0
   1   5   7    2.67    0.38   0
   1  -5  -7    2.94    0.38   0
  -1   5  -7    1.78    0.26   0
   1   5  -7    2.71    0.36   0
  -1  -5  -7    1.84    0.27   0
  -2   5   7    0.66    0.25   0
   2  -5   7    0.96    0.35   0
  -2  -5   7    0.82    0.34   0
   2   5   7    0.73    0.37   0
   2   5  -7    1.18    0.34   0
   2  -5  -7    1.22    0.37   0
  -2   5  -7    1.23    0.34   0
  -2  -5  -7    0.69    0.27   0
  -3   5   7    5.41    0.42   0
   3   5   7    3.70    0.31   0
   3  -5   7    3.62    0.43   0
  -3  -5   7    4.14    0.42   0
   3   5  -7    4.73    0.43   0
  -3   5  -7    3.41    0.30   0
   3  -5  -7    5.52    0.45   0
  -3  -5  -7    5.79    0.45   0
   4  -5   7    0.77    0.42   0
  -4   5   7    0.70    0.39   0
   4   5   7    0.34    0.39   0
  -4  -5   7    0.57    0.39   0
  -4   5  -7    0.52    0.39   0
   4  -5  -7    0.52    0.41   0
  -4  -5  -7    0.36    0.40   0
  -5   5   7    1.70    0.44   0
   5   5   7    1.13    0.44   0
   5  -5   7    1.15    0.55   0
  -5  -5   7    1.34    0.44   0
  -5   5  -7    1.27    0.45   0
   5  -5  -7    0.29    0.31   0
  -5  -5  -7    1.21    0.31   0
  -6  -5   7    0.59    0.47   0
   6  -5   7    0.18    0.64   0
  -6   5   7    0.96    0.48   0
  -6   5  -7    0.66    0.60   0
  -6  -5  -7    0.94    0.50   0
  -1  -6   7    3.34    0.30   0
  -1   6   7    5.38    0.44   0
   1  -6   7    3.38    0.41   0
   1   6   7    3.51    0.32   0
   1  -6  -7    4.09    0.32   0
   1   6  -7    4.19    0.41   0
  -1   6  -7    5.18    0.43   0
  -1  -6  -7    5.40    0.41   0
  -2  -6   7    4.76    0.41   0
  -2   6   7    5.66    0.45   0
   2  -6   7    3.88    0.41   0
   2   6   7    3.92    0.33   0
   2  -6  -7    4.08    0.35   0
   2   6  -7    3.25    0.32   0
  -2   6  -7    3.67    0.31   0
  -2  -6  -7    4.80    0.33   0
  -3  -6   7    5.70    0.46   0
  -3   6   7    6.85    0.47   0
   3  -6   7    5.46    0.45   0
   3   6   7    5.84    0.47   0
  -3  -6  -7    6.74    0.48   0
   3   6  -7    5.10    0.47   0
  -3   6  -7    6.41    0.47   0
   3  -6  -7    9.23    0.50   0
   4  -6   7    1.96    0.45   0
   4   6   7    2.78    0.46   0
  -4   6   7    3.10    0.45   0
  -4  -6   7    2.35    0.44   0
   4  -6  -7    3.25    0.50   0
  -4  -6  -7    2.67    0.45   0
  -4   6  -7    1.87    0.33   0
  -5  -6   7    0.37    0.31   0
  -5   6   7   -0.10    0.45   0
   5   6   7    0.04    0.45   0
   5  -6   7    0.02    0.48   0
   5  -6  -7    0.20    0.35   0
  -5   6  -7    0.02    0.46   0
  -5  -6  -7    0.45    0.47   0
  -1   7   7    0.82    0.41   0
  -1  -7   7    0.61    0.40   0
   1  -7   7    1.03    0.40   0
   1   7   7    1.28    0.42   0
   1  -7  -7    0.46    0.41   0
   1   7  -7    0.29    0.28   0
  -1   7  -7    0.82    0.40   0
  -1  -7  -7    1.53    0.44   0
  -2   7   7    0.51    0.42   0
  -2  -7   7    0.54    0.39   0
   2  -7   7    0.18    0.29   0
   2   7   7    0.46    0.41   0
   2   7  -7    0.23    0.29   0
   2  -7  -7    0.53    0.43   0
  -2   7  -7    0.82    0.40   0
  -2  -7  -7    0.16    0.42   0
  -3   7   7    1.22    0.45   0
  -3  -7   7    1.01    0.44   0
   3  -7   7    0.79    0.44   0
   3   7   7    0.30    0.44   0
   3   7  -7    0.43    0.43   0
   3  -7  -7    0.85    0.46   0
  -3   7  -7   -0.24    0.30   0
  -3  -7  -7    1.54    0.45   0
   4  -7   7    0.03    0.34   0
  -4   7   7    0.26    0.44   0
  -4  -7   7   -0.14    0.43   0
   4   7   7   -0.17    0.44   0
   4  -7  -7    0.02    0.47   0
  -4   7  -7    0.20    0.47   0
  -4  -7  -7    0.32    0.47   0
  -1  -8   7    0.51    0.43   0
  -1   8   7    0.23    0.43   0
   1  -8   7    0.15    0.32   0
   1   8   7    0.61    0.45   0
   1  -8  -7    0.23    0.44   0
   1   8  -7    0.40    0.29   0
  -1   8  -7    0.19    0.31   0
  -1  -8  -7    0.43    0.44   0
  -2  -8   7    1.42    0.47   0
   2  -8   7    1.31    0.48   0
   2   8   7    0.92    0.34   0
  -2   8   7    1.54    0.34   0
   2   8  -7    1.96    0.46   0
  -2   8  -7    1.16    0.35   0
   2  -8  -7    1.72    0.35   0
  -2  -8  -7    2.19    0.48   0
  -3   8   7    0.66    0.34   0
  -3  -8   7    0.09    0.47   0
   3   8   7    0.28    0.48   0
   3  -8   7    0.36    0.48   0
   3   8  -7    0.05    0.34   0
  -3   8  -7    0.25    0.34   0
   3  -8  -7    0.21    0.50   0
  -3  -8  -7    0.03    0.49   0
   2   0   8   35.36    1.04   0
  -4   0   8    6.67    0.49   0
  -6   0   8    4.10    0.47   0
   0   1   8   83.65    1.15   0
   0  -1  -8   99.62    1.11   0
   1  -1   8  133.25    1.65   0
   1   1   8  102.81    1.23   0
  -1   1   8  117.72    1.26   0
   1  -1  -8  195.83    1.42   0
  -1  -1  -8  116.44    1.26   0
   2   1   8    3.80    0.40   0
  -2   1   8    4.73    0.41   0
   2  -1   8    3.62    0.47   0
  -2  -1  -8    3.38    0.39   0
  -3   1   8   12.19    0.43   0
   3   1   8   15.53    0.76   0
  -3  -1  -8   16.28    0.75   0
  -4   1   8    0.75    0.34   0
  -4  -1  -8    0.65    0.58   0
  -5   1   8   11.75    0.53   0
  -5  -1   8   12.52    0.51   0
  -6   1   8    0.31    0.44   0
  -6  -1   8   -0.41    0.41   0
  -6  -1   8    0.30    0.39   0
  -7   1   8    1.10    0.49   0
  -7  -1   8    0.98    0.46   0
  -7  -1   8   -0.12    0.49   0
   0  -2   8   24.21    0.56   0
   0   2   8   30.15    0.72   0
   0  -2  -8   48.15    0.74   0
  -1   2   8   12.64    0.42   0
   1   2   8   14.47    0.53   0
   1  -2   8   12.24    0.54   0
  -1  -2   8   13.78    0.52   0
   1  -2  -8   22.67    0.53   0
  -1  -2  -8   19.77    0.55   0
  -1   2  -8   20.01    0.56   0
  -2  -2   8    9.27    0.35   0
   2   2   8    8.32    0.38   0
   2  -2   8    9.31    0.49   0
  -2   2   8   11.02    0.49   0
   2  -2  -8   14.36    0.49   0
  -2  -2  -8   11.57    0.47   0
  -2   2  -8   10.27    0.48   0
  -3  -2   8   11.66    0.36   0
   3  -2   8   11.69    0.69   0
   3   2   8   12.94    0.52   0
  -3   2   8   13.93    0.42   0
   3  -2  -8    3.28    0.43   0
  -3  -2  -8   13.86    0.54   0
   4  -2   8    1.66    0.90   0
  -4  -2   8    7.69    0.42   0
   4   2   8    6.42    0.58   0
  -4   2   8    7.71    0.37   0
  -4  -2  -8    6.44    0.47   0
  -5   2   8    1.01    0.40   0
  -5  -2   8    0.90    0.40   0
  -5  -2  -8    1.14    0.55   0
  -6   2   8    1.53    0.44   0
  -6  -2   8    1.57    0.42   0
  -6  -2  -8    1.45    0.97   0
  -7   2   8    0.94    0.50   0
  -7  -2   8    0.87    0.47   0
   0   3   8    1.21    0.24   0
   0  -3   8    1.17    0.24   0
   0   3  -8    2.26    0.35   0
   0  -3  -8    1.91    0.34   0
   1   3   8    7.01    0.37   0
  -1  -3   8    7.40    0.33   0
  -1   3   8    7.67    0.34   0
   1  -3   8    7.47    0.46   0
  -1  -3  -8   11.05    0.45   0
  -1   3  -8    8.03    0.36   0
   1  -3  -8   10.11    0.35   0
   1   3  -8   12.27    0.43   0
   2  -3   8    9.27    0.47   0
   2   3   8   11.99    0.47   0
  -2   3   8   11.85    0.38   0
  -2  -3   8   11.41    0.43   0
   2  -3  -8   18.56    0.50   0
  -2  -3  -8   13.97    0.50   0
  -2   3  -8   13.05    0.49   0
  -3  -3   8    1.17    0.34   0
   3  -3   8    0.70    0.35   0
   3   3   8    0.67    0.35   0
  -3   3   8    0.70    0.34   0
   3  -3  -8    0.98    0.35   0
  -3  -3  -8    0.85    0.37   0
  -3   3  -8    1.19    0.36   0
   4  -3   8    6.95    0.64   0
   4   3   8    8.35    0.49   0
  -4  -3   8    6.50    0.33   0
  -4   3   8    9.34    0.47   0
   4  -3  -8    0.27    0.30   0
  -4  -3  -8    8.67    0.47   0
  -4   3  -8    9.19    0.64   0
   5   3   8    2.26    0.43   0
  -5  -3   8    2.25    0.40   0
  -5   3   8    3.82    0.43   0
  -5  -3  -8    2.49    0.43   0
  -6   3   8    0.34    0.43   0
  -6  -3   8    0.73    0.42   0
  -6  -3  -8    0.64    0.55   0
  -7  -3   8    0.10    0.35   0
  -7   3   8    0.19    0.51   0
  -7  -3  -8    0.03    0.76   0
   0   4   8   58.42    0.77   0
   0  -4   8   47.33    0.75   0
   0  -4  -8   81.07    0.84   0
   0   4  -8   51.94    0.65   0
   1  -4   8    9.61    0.45   0
   1   4   8   12.41    0.47   0
  -1   4   8   10.05    0.36   0
  -1  -4   8    9.05    0.34   0
   1  -4  -8   10.90    0.36   0
  -1   4  -8   14.70    0.47   0
   1   4  -8   14.30    0.47   0
  -1  -4  -8   14.72    0.47   0
   2   4   8    0.02    0.33   0
   2  -4   8    0.41    0.34   0
  -2   4   8    0.16    0.37   0
  -2  -4   8    0.39    0.34   0
   2  -4  -8    0.26    0.36   0
  -2   4  -8    0.14    0.34   0
   2   4  -8   -0.05    0.24   0
  -2  -4  -8    0.14    0.33   0
   3  -4   8    6.72    0.44   0
  -3  -4   8    7.67    0.42   0
  -3   4   8    8.16    0.35   0
   3   4   8    8.09    0.45   0
   3  -4  -8   11.06    0.47   0
  -3   4  -8    8.46    0.46   0
  -3  -4  -8    9.11    0.44   0
   4  -4   8    0.91    0.42   0
  -4  -4   8    0.92    0.37   0
  -4   4   8    0.90    0.28   0
   4   4   8    0.45    0.39   0
   4  -4  -8    1.53    0.40   0
  -4   4  -8    1.41    0.40   0
  -4  -4  -8    1.75    0.41   0
   5   4   8    0.29    0.41   0
   5  -4   8    0.33    0.56   0
  -5   4   8    0.10    0.41   0
  -5  -4   8    0.67    0.39   0
  -5   4  -8    0.36    0.42   0
  -5  -4  -8    0.49    0.41   0
  -6   4   8    0.65    0.45   0
  -6  -4   8    0.26    0.45   0
  -6  -4  -8    0.64    0.57   0
   0  -5   8    7.21    0.34   0
   0   5   8    9.62    0.43   0
   0  -5  -8   13.80    0.45   0
   0   5  -8    8.62    0.36   0
   1  -5   8    0.86    0.26   0
  -1   5   8    0.95    0.25   0
   1   5   8    0.82    0.37   0
  -1  -5   8    0.73    0.24   0
   1  -5  -8    1.05    0.25   0
   1   5  -8    0.98    0.24   0
  -1   5  -8    0.58    0.27   0
  -1  -5  -8    0.84    0.34   0
   2  -5   8   -0.02    0.36   0
  -2   5   8   -0.02    0.25   0
  -2  -5   8   -0.15    0.33   0
   2   5   8    0.04    0.35   0
  -2   5  -8    0.28    0.32   0
   2  -5  -8   -0.02    0.36   0
   2   5  -8   -0.20    0.24   0
  -2  -5  -8    0.24    0.36   0
   3  -5   8    7.79    0.38   0
   3   5   8    9.63    0.43   0
  -3   5   8   13.58    0.52   0
  -3  -5   8   11.38    0.46   0
  -3   5  -8   12.36    0.51   0
  -3  -5  -8   14.42    0.54   0
   3  -5  -8   11.60    0.42   0
   4   5   8    2.28    0.43   0
  -4   5   8    2.50    0.42   0
  -4  -5   8    1.91    0.41   0
   4  -5   8    1.97    0.44   0
  -4   5  -8    2.48    0.44   0
   4  -5  -8    2.35    0.46   0
  -4  -5  -8    2.52    0.43   0
   5   5   8    0.29    0.31   0
   5  -5   8    0.43    0.44   0
  -5   5   8    0.34    0.42   0
  -5  -5   8    0.41    0.42   0
   5  -5  -8    0.15    0.44   0
  -5   5  -8    0.19    0.53   0
  -5  -5  -8   -0.02    0.30   0
   6  -5   8   -0.12    0.63   0
  -6   5   8    0.09    0.47   0
  -6  -5   8    0.27    0.32   0
  -6   5  -8    0.11    0.60   0
  -6  -5  -8    0.48    0.48   0
   0   6   8   11.95    0.48   0
   0  -6   8    9.67    0.38   0
   0  -6  -8   18.02    0.51   0
   0   6  -8   12.43    0.51   0
   1   6   8    0.86    0.28   0
  -1  -6   8    1.25    0.38   0
   1  -6   8    0.76    0.36   0
  -1   6   8    1.41    0.39   0
   1  -6  -8    1.15    0.29   0
  -1  -6  -8    0.70    0.28   0
  -1   6  -8    1.09    0.28   0
   1   6  -8    1.07    0.27   0
  -2  -6   8    0.59    0.26   0
  -2   6   8    0.54    0.29   0
   2   6   8    0.66    0.40   0
   2  -6   8    0.87    0.37   0
  -2   6  -8    0.72    0.37   0
   2  -6  -8    0.64    0.28   0
   2   6  -8    0.90    0.38   0
  -2  -6  -8    1.83    0.39   0
  -3   6   8    3.52    0.43   0
  -3  -6   8    2.44    0.30   0
   3  -6   8    2.46    0.42   0
   3   6   8    2.97    0.45   0
   3   6  -8    2.52    0.44   0
  -3   6  -8    3.55    0.43   0
  -3  -6  -8    3.56    0.45   0
   3  -6  -8    4.13    0.45   0
  -4  -6   8    0.15    0.31   0
  -4   6   8    0.84    0.43   0
   4   6   8    0.05    0.44   0
   4  -6   8    0.53    0.44   0
   4  -6  -8    0.79    0.32   0
  -4  -6  -8    1.60    0.45   0
  -4   6  -8    0.66    0.42   0
  -5  -6   8    0.33    0.46   0
  -5   6   8    0.05    0.45   0
   5   6   8    0.44    0.46   0
   5  -6   8    0.15    0.48   0
   5  -6  -8    0.23    0.46   0
  -5   6  -8    0.04    0.46   0
  -5  -6  -8    0.21    0.45   0
   0   7   8    0.58    0.39   0
   0  -7   8    0.88    0.40   0
   0  -7  -8    0.97    0.28   0
   0   7  -8    0.71    0.29   0
  -1   7   8    2.38    0.43   0
  -1  -7   8    1.66    0.29   0
   1  -7   8    1.72    0.31   0
   1   7   8    1.94    0.43   0
   1  -7  -8    1.22    0.33   0
  -1   7  -8    1.73    0.41   0
   1   7  -8    1.21    0.30   0
  -1  -7  -8    0.73    0.30   0
  -2  -7   8   -0.05    0.30   0
   2  -7   8    0.16    0.41   0
  -2   7   8    0.11    0.30   0
   2   7   8    0.23    0.30   0
   2   7  -8    0.17    0.29   0
  -2   7  -8    0.72    0.40   0
   2  -7  -8    0.24    0.43   0
  -2  -7  -8    0.39    0.42   0
  -3   7   8    1.26    0.33   0
  -3  -7   8    1.00    0.32   0
   3  -7   8    1.38    0.33   0
   3   7   8    1.47    0.32   0
   3   7  -8    1.66    0.47   0
  -3   7  -8    1.87    0.45   0
   3  -7  -8    2.12    0.48   0
  -3  -7  -8    2.04    0.48   0
   4  -7   8   -0.10    0.47   0
  -4   7   8    0.09    0.32   0
  -4  -7   8    0.06    0.33   0
   4   7   8    0.02    0.45   0
   4  -7  -8   -0.11    0.45   0
  -4   7  -8   -0.05    0.34   0
  -4  -7  -8   -0.40    0.45   0
   0  -8   8    1.46    0.46   0
   0   8   8    0.98    0.31   0
   0  -8  -8    1.20    0.33   0
   0   8  -8    1.09    0.34   0
  -1  -8   8    0.46    0.32   0
   1  -8   8    0.47    0.44   0
   1   8   8    0.26    0.30   0
  -1   8   8    0.87    0.44   0
  -1  -8  -8    0.11    0.47   0
   1  -8  -8    0.21    0.31   0
   1   8  -8    0.42    0.44   0
  -1   8  -8    0.42    0.31   0
  -2   8   8   -0.07    0.46   0
  -2  -8   8    0.40    0.32   0
   2  -8   8    0.35    0.31   0
   2   8   8    0.04    0.47   0
   2   8  -8    0.21    0.46   0
   2  -8  -8    0.43    0.46   0
  -2   8  -8   -0.01    0.32   0
  -2  -8  -8    0.50    0.47   0
  -3   8   8    0.54    0.48   0
   3   8   8    0.17    0.34   0
   3  -8   8    1.00    0.48   0
  -3   8  -8   -0.28    0.49   0
   3   8  -8    0.22    0.47   0
   2   0   9   19.48    0.73   0
  -4   0   9   52.97    0.86   0
  -6   0   9    0.13    0.43   0
  -1   1   9  289.40    1.95   0
   1   1   9  247.80    1.94   0
   1  -1  -9  312.55    1.77   0
  -1  -1  -9  328.66    2.04   0
   2  -1   9    0.20    0.37   0
   2   1   9   -0.06    0.31   0
  -2   1   9    0.25    0.32   0
  -2  -1  -9    0.02    0.32   0
   3   1   9   13.56    0.70   0
  -3   1   9   13.15    0.43   0
  -3  -1  -9   14.17    0.73   0
  -4   1   9   19.03    0.56   0
  -4  -1  -9    9.80    1.02   0
  -5   1   9   16.31    0.57   0
  -5  -1   9   15.92    0.52   0
  -6  -1   9    0.12    0.41   0
  -6  -1   9   -0.09    0.29   0
  -6   1   9   -0.08    0.40   0
  -7  -1   9   -0.20    0.47   0
  -7   1   9    0.65    0.47   0
  -7  -1   9    0.72    0.46   0
   1   2   9   16.02    0.50   0
  -1   2   9   21.07    0.50   0
  -1  -2   9   19.76    0.48   0
   1  -2   9   19.04    0.63   0
   1  -2  -9   35.41    0.62   0
  -1  -2  -9   27.58    0.61   0
   2  -2   9   44.03    0.87   0
   2   2   9   51.43    0.84   0
  -2  -2   9   47.99    0.65   0
  -2   2   9   57.77    0.85   0
   2  -2  -9   62.43    0.85   0
  -2  -2  -9   62.60    0.87   0
   3  -2   9    7.16    0.61   0
  -3  -2   9    7.52    0.32   0
  -3   2   9    9.28    0.44   0
   3   2   9    7.08    0.46   0
  -3  -2  -9    8.45    0.48   0
  -4  -2   9   12.15    0.46   0
  -4   2   9   13.33    0.49   0
   4   2   9    9.68    0.64   0
  -4  -2  -9   11.04    0.58   0
  -5   2   9    1.04    0.41   0
  -5  -2   9    1.44    0.39   0
  -5  -2  -9    0.97    0.49   0
  -6   2   9    0.57    0.41   0
  -6  -2   9    0.44    0.41   0
  -7  -2   9    0.27    0.46   0
  -7   2   9   -0.07    0.51   0
   1   3   9   23.20    0.59   0
  -1  -3   9   22.76    0.54   0
   1  -3   9   20.60    0.49   0
  -1   3   9   29.71    0.61   0
  -1   3  -9   31.18    0.63   0
  -1  -3  -9   32.51    0.61   0
   1  -3  -9   30.17    0.51   0
   2  -3   9   13.39    0.52   0
   2   3   9   14.89    0.50   0
  -2  -3   9   14.73    0.49   0
  -2   3   9   14.99    0.40   0
  -2  -3  -9   16.48    0.51   0
   2  -3  -9   22.00    0.53   0
  -2   3  -9   15.80    0.53   0
  -3  -3   9    3.99    0.39   0
  -3   3   9    5.42    0.40   0
   3  -3   9    4.17    0.49   0
   3   3   9    4.45    0.42   0
  -3   3  -9    4.50    0.42   0
   3  -3  -9    7.41    0.42   0
  -3  -3  -9    4.75    0.42   0
  -4   3   9   25.91    0.62   0
  -4  -3   9   21.13    0.45   0
   4  -3   9   19.00    0.89   0
   4   3   9   21.81    0.67   0
  -4  -3  -9   24.92    0.66   0
   5   3   9    2.06    0.53   0
  -5  -3   9    3.00    0.40   0
  -5   3   9    2.11    0.42   0
  -5  -3  -9    2.19    0.45   0
  -6  -3   9    0.43    0.43   0
  -6   3   9    0.60    0.46   0
  -6  -3  -9    0.56    0.55   0
  -7  -3   9    0.04    0.34   0
  -7   3   9    0.39    0.52   0
   1   4   9   11.22    0.40   0
  -1  -4   9    8.84    0.34   0
  -1   4   9   11.22    0.36   0
   1  -4   9   10.24    0.36   0
  -1  -4  -9   15.01    0.49   0
  -1   4  -9   13.98    0.46   0
   1  -4  -9   20.29    0.49   0
   1   4  -9   13.13    0.48   0
   2   4   9    3.54    0.37   0
   2  -4   9    2.49    0.29   0
  -2   4   9    3.31    0.38   0
  -2  -4   9    2.95    0.37   0
  -2   4  -9    4.21    0.40   0
   2  -4  -9    5.16    0.41   0
  -2  -4  -9    4.49    0.38   0
   3  -4   9    1.04    0.38   0
  -3   4   9    0.75    0.26   0
  -3  -4   9    0.63    0.27   0
   3   4   9    1.37    0.36   0
   3  -4  -9    1.30    0.42   0
  -3   4  -9    1.24    0.36   0
  -3  -4  -9    0.78    0.27   0
  -4   4   9    5.72    0.37   0
   4   4   9    5.31    0.43   0
  -4  -4   9    5.71    0.42   0
   4  -4   9    4.67    0.58   0
  -4   4  -9    6.12    0.49   0
  -4  -4  -9    6.37    0.46   0
   4  -4  -9    2.84    0.36   0
  -5   4   9    0.60    0.43   0
   5  -4   9    0.54    0.54   0
  -5  -4   9    0.36    0.40   0
   5   4   9    0.63    0.42   0
  -5   4  -9    0.52    0.52   0
  -5  -4  -9    1.07    0.44   0
  -6   4   9    0.55    0.46   0
  -6  -4   9    0.79    0.33   0
  -6  -4  -9    0.56    0.57   0
   1  -5   9    0.29    0.24   0
   1   5   9    0.20    0.36   0
  -1   5   9    0.33    0.24   0
  -1  -5   9    0.34    0.25   0
  -1  -5  -9    0.16    0.35   0
   1  -5  -9    0.51    0.35   0
   1   5  -9    0.57    0.34   0
  -1   5  -9    0.41    0.26   0
   2   5   9    3.54    0.40   0
   2  -5   9    2.68    0.30   0
  -2   5   9    2.88    0.28   0
  -2  -5   9    3.89    0.37   0
   2   5  -9    2.51    0.29   0
  -2  -5  -9    4.58    0.41   0
   2  -5  -9    5.29    0.41   0
  -2   5  -9    4.42    0.41   0
   3  -5   9    4.26    0.41   0
  -3   5   9    4.81    0.43   0
   3   5   9    3.16    0.35   0
  -3  -5   9    4.02    0.43   0
   3  -5  -9    3.95    0.34   0
  -3   5  -9    5.04    0.42   0
  -3  -5  -9    6.07    0.43   0
   4   5   9    7.78    0.42   0
  -4   5   9   12.71    0.51   0
  -4  -5   9    9.42    0.39   0
   4  -5   9    8.07    0.55   0
   4  -5  -9   12.01    0.53   0
  -4   5  -9    9.18    0.55   0
  -4  -5  -9   11.06    0.52   0
  -5   5   9    0.15    0.31   0
   5  -5   9    0.24    0.45   0
   5   5   9    0.54    0.43   0
  -5  -5   9    0.37    0.43   0
   5  -5  -9   -0.03    0.44   0
  -5   5  -9    0.06    0.44   0
  -5  -5  -9    0.26    0.43   0
  -6   5   9    0.06    0.49   0
   6   5   9    0.13    0.50   0
   6  -5   9    0.10    0.61   0
  -6  -5   9   -0.15    0.48   0
  -6  -5  -9    0.18    0.49   0
   1   6   9    0.92    0.38   0
  -1  -6   9    0.75    0.37   0
  -1   6   9    0.59    0.27   0
   1  -6   9    0.77    0.38   0
  -1  -6  -9    0.80    0.28   0
   1  -6  -9    0.66    0.39   0
  -1   6  -9    0.94    0.38   0
   1   6  -9    0.40    0.27   0
  -2   6   9    5.01    0.44   0
  -2  -6   9    3.52    0.40   0
   2  -6   9    3.47    0.41   0
   2   6   9    3.38    0.43   0
   2  -6  -9    4.45    0.44   0
   2   6  -9    2.72    0.42   0
  -2  -6  -9    4.14    0.43   0
  -2   6  -9    3.58    0.42   0
  -3  -6   9    0.51    0.41   0
  -3   6   9    0.89    0.30   0
   3  -6   9    0.38    0.41   0
   3   6   9    0.69    0.40   0
  -3   6  -9    0.73    0.40   0
  -3  -6  -9    1.70    0.42   0
   3  -6  -9    0.51    0.43   0
  -4  -6   9    1.07    0.44   0
  -4   6   9    0.72    0.31   0
   4   6   9    1.23    0.45   0
   4  -6   9    1.00    0.46   0
   4  -6  -9    1.97    0.46   0
  -4   6  -9    1.16    0.45   0
  -4  -6  -9    1.14    0.44   0
  -5  -6   9    0.21    0.32   0
  -5   6   9    0.68    0.45   0
   5  -6   9    0.57    0.49   0
   5   6   9   -0.03    0.49   0
   5  -6  -9    0.76    0.47   0
  -5   6  -9    0.35    0.46   0
  -5  -6  -9    0.33    0.47   0
  -1   7   9    1.07    0.40   0
  -1  -7   9    0.13    0.41   0
   1  -7   9    0.24    0.41   0
   1   7   9    0.44    0.27   0
  -1  -7  -9    0.64    0.30   0
   1  -7  -9    0.41    0.29   0
   1   7  -9    0.42    0.29   0
  -1   7  -9    0.82    0.29   0
  -2  -7   9    1.15    0.42   0
  -2   7   9    1.46    0.43   0
   2  -7   9    0.95    0.42   0
   2   7   9    1.07    0.42   0
  -2   7  -9    0.81    0.30   0
   2   7  -9    1.10    0.42   0
   2  -7  -9    0.73    0.32   0
  -2  -7  -9    1.16    0.43   0
  -3  -7   9    1.48    0.47   0
  -3   7   9    3.44    0.49   0
   3  -7   9    2.07    0.48   0
   3   7   9    2.51    0.48   0
  -3   7  -9    1.12    0.34   0
   3   7  -9    0.83    0.34   0
   3  -7  -9    2.23    0.38   0
  -3  -7  -9    2.85    0.49   0
  -4   7   9    0.14    0.46   0
   4   7   9    0.42    0.32   0
  -4  -7   9    0.77    0.45   0
   4  -7   9    0.23    0.48   0
   4  -7  -9    0.75    0.48   0
  -4   7  -9    0.46    0.44   0
  -4  -7  -9    0.45    0.33   0
  -1  -8   9    0.51    0.31   0
   1  -8   9    0.32    0.31   0
   1   8   9    0.30    0.46   0
  -1   8   9    0.45    0.32   0
  -1  -8  -9    0.59    0.32   0
   1   8  -9    0.36    0.43   0
   1  -8  -9    0.54    0.46   0
  -1   8  -9    0.76    0.31   0
  -2   8   9    0.74    0.36   0
  -2  -8   9   -0.04    0.32   0
   2  -8   9    0.92    0.48   0
   2   8   9    0.68    0.34   0
  -2  -8  -9    1.04    0.48   0
   2   8  -9    0.84    0.33   0
   2  -8  -9    0.73    0.35   0
  -2   8  -9    0.90    0.48   0
   2   0  10  204.56    2.02   0
  -4   0  10   29.36    0.67   0
  -6   0  10    4.62    0.50   0
   0   1  10    3.41    0.38   0
   0  -1 -10    3.80    0.31   0
  -1   1  10  117.95    1.11   0
   1   1  10  136.45    1.42   0
  -1  -1 -10  180.12    1.50   0
   2  -1  10   26.25    0.80   0
  -2   1  10   26.47    0.52   0
   2   1  10   28.17    0.70   0
  -2  -1 -10   31.48    0.75   0
   3  -1  10    0.41    0.64   0
   3  -1  10    0.50    0.55   0
  -3   1  10    0.66    0.34   0
   3   1  10    0.59    0.43   0
  -3  -1 -10    0.55    0.44   0
   4   1  10    1.17    0.68   0
  -4   1  10    1.32    0.35   0
  -5   1  10   39.58    0.74   0
  -5  -1  10   37.92    0.73   0
  -6  -1  10    1.68    0.43   0
  -6  -1  10    0.09    0.45   0
  -6   1  10    1.76    0.43   0
  -7  -1  10    0.60    0.47   0
  -7   1  10    0.63    0.48   0
  -7  -1  10   -0.26    0.48   0
   0   2  10   30.90    0.62   0
   0  -2  10   25.17    0.59   0
   0  -2 -10   40.94    0.66   0
  -1   2  10   50.40    0.78   0
   1   2  10   43.46    0.77   0
   1  -2  10   42.68    0.83   0
  -1  -2  10   42.24    0.61   0
  -1  -2 -10   47.95    0.71   0
   1  -2 -10   76.74    0.87   0
  -2  -2  10   21.60    0.56   0
  -2   2  10   20.27    0.47   0
   2   2  10   20.88    0.55   0
   2  -2  10   18.07    0.60   0
  -2  -2 -10   24.48    0.60   0
   2  -2 -10   22.57    0.58   0
   3   2  10   49.93    0.88   0
   3  -2  10   42.81    1.03   0
  -3  -2  10   54.21    0.74   0
  -3   2  10   58.66    0.80   0
  -3  -2 -10   49.45    0.86   0
  -4   2  10   28.17    0.64   0
  -4  -2  10   26.53    0.47   0
   4   2  10   22.20    0.77   0
  -4  -2 -10   28.73    0.84   0
  -5   2  10    1.02    0.27   0
  -5  -2  10    1.34    0.38   0
  -5  -2 -10    0.91    0.57   0
  -6  -2  10    2.86    0.44   0
  -6   2  10    2.41    0.35   0
  -7   2  10    0.26    0.48   0
  -7  -2  10    0.21    0.50   0
   0  -3  10   93.73    1.02   0
   0   3  10  118.84    1.07   0
   0  -3 -10  168.56    1.13   0
   1   3  10   74.12    0.89   0
  -1   3  10   79.00    0.88   0
  -1  -3  10   65.42    0.80   0
   1  -3  10   62.70    0.89   0
   1  -3 -10   96.99    0.89   0
  -1   3 -10   84.91    0.96   0
  -1  -3 -10   98.74    0.94   0
  -2   3  10    3.88    0.37   0
   2   3  10    3.51    0.37   0
  -2  -3  10    4.05    0.37   0
   2  -3  10    3.41    0.38   0
  -2   3 -10    4.39    0.40   0
  -2  -3 -10    4.20    0.38   0
   2  -3 -10    3.48    0.31   0
   3   3  10    3.97    0.41   0
  -3   3  10    3.71    0.29   0
   3  -3  10    3.46    0.47   0
  -3  -3  10    3.59    0.38   0
  -3  -3 -10    4.68    0.43   0
   3  -3 -10    1.77    0.29   0
   4  -3  10    2.01    0.51   0
  -4   3  10    3.05    0.41   0
  -4  -3  10    2.15    0.38   0
   4   3  10    2.24    0.42   0
  -4  -3 -10    3.82    0.46   0
   5   3  10    3.40    0.49   0
  -5  -3  10    5.58    0.35   0
  -5   3  10    5.51    0.48   0
  -5  -3 -10    4.13    0.49   0
  -6  -3  10    3.75    0.37   0
  -6   3  10    4.75    0.51   0
  -6  -3 -10    4.14    0.65   0
   0   4  10   21.81    0.48   0
   0  -4  10   22.57    0.46   0
   0   4 -10   29.57    0.58   0
   0  -4 -10   37.85    0.61   0
   1   4  10   10.33    0.39   0
  -1   4  10   11.44    0.37   0
  -1  -4  10    8.91    0.35   0
   1  -4  10   10.22    0.47   0
  -1  -4 -10   11.65    0.39   0
   1   4 -10   10.56    0.39   0
   1  -4 -10   14.82    0.40   0
  -1   4 -10   15.08    0.48   0
   2  -4  10    1.55    0.35   0
   2   4  10    1.37    0.35   0
  -2   4  10    2.11    0.27   0
  -2  -4  10    1.91    0.35   0
   2  -4 -10    3.21    0.38   0
  -2  -4 -10    1.32    0.25   0
  -2   4 -10    2.08    0.38   0
  -3  -4  10   34.30    0.53   0
   3  -4  10   32.31    0.74   0
  -3   4  10   42.83    0.71   0
   3   4  10   29.75    0.60   0
  -3  -4 -10   43.99    0.72   0
   3  -4 -10   24.22    0.56   0
  -3   4 -10   39.83    0.78   0
  -4   4  10   13.60    0.51   0
  -4  -4  10   10.03    0.36   0
   4   4  10    9.99    0.50   0
   4  -4  10    9.56    0.66   0
  -4  -4 -10   11.60    0.53   0
  -4   4 -10   10.00    0.57   0
   4  -4 -10   13.40    0.54   0
   5  -4  10    0.40    0.52   0
   5   4  10    0.25    0.39   0
  -5   4  10    0.36    0.40   0
  -5  -4  10    0.62    0.29   0
  -5  -4 -10    0.40    0.42   0
  -6   4  10    0.67    0.46   0
  -6  -4  10    0.55    0.45   0
  -6  -4 -10    0.34    0.59   0
   0   5  10    7.72    0.40   0
   0  -5  10    5.87    0.31   0
   0  -5 -10    5.13    0.30   0
   0   5 -10    7.41    0.44   0
  -1   5  10   17.08    0.50   0
   1  -5  10    9.92    0.38   0
   1   5  10   14.82    0.50   0
  -1  -5  10   13.53    0.37   0
  -1  -5 -10   14.26    0.39   0
   1   5 -10   12.41    0.40   0
  -1   5 -10   12.07    0.41   0
   1  -5 -10   13.66    0.39   0
   2   5  10    6.97    0.44   0
  -2   5  10    7.97    0.43   0
   2  -5  10    4.08    0.34   0
  -2  -5  10    4.94    0.30   0
  -2  -5 -10    8.93    0.46   0
  -2   5 -10    7.83    0.45   0
   2  -5 -10    7.58    0.35   0
   3  -5  10    4.99    0.43   0
  -3   5  10    4.56    0.34   0
  -3  -5  10    5.02    0.31   0
   3   5  10    4.26    0.37   0
  -3   5 -10    5.36    0.47   0
   3  -5 -10    7.17    0.48   0
  -3  -5 -10    4.79    0.33   0
  -4   5  10    2.87    0.34   0
   4   5  10    1.84    0.34   0
   4  -5  10    1.45    0.44   0
  -4  -5  10    2.43    0.42   0
  -4   5 -10    2.81    0.45   0
   4  -5 -10    3.84    0.45   0
  -4  -5 -10    2.92    0.46   0
   5   5  10    0.11    0.44   0
  -5   5  10   -0.06    0.45   0
   5  -5  10   -0.03    0.56   0
  -5  -5  10    0.53    0.41   0
  -5  -5 -10    0.34    0.43   0
  -5   5 -10    0.13    0.44   0
   5  -5 -10    0.45    0.42   0
   6   5  10    0.69    0.57   0
  -6   5  10    0.86    0.51   0
   6  -5  10    0.38    0.67   0
  -6  -5  10    0.75    0.36   0
  -6  -5 -10    1.44    0.50   0
   0  -6  10   16.48    0.52   0
   0   6  10   12.54    0.44   0
   0  -6 -10   12.03    0.41   0
   0   6 -10   11.60    0.43   0
  -1  -6  10    0.60    0.25   0
   1   6  10    0.32    0.27   0
   1  -6  10    0.42    0.24   0
  -1   6  10    1.19    0.38   0
  -1  -6 -10    0.93    0.40   0
   1  -6 -10    1.49    0.38   0
   1   6 -10    0.59    0.37   0
  -1   6 -10    0.39    0.29   0
  -2   6  10    0.40    0.39   0
   2  -6  10    0.41    0.40   0
   2   6  10    0.11    0.29   0
  -2  -6  10    0.36    0.26   0
  -2  -6 -10    0.29    0.39   0
   2   6 -10    0.28    0.37   0
  -2   6 -10    0.35    0.27   0
   2  -6 -10    0.57    0.40   0
  -3   6  10    8.49    0.51   0
   3   6  10    6.73    0.49   0
   3  -6  10    6.89    0.49   0
  -3  -6  10    6.09    0.38   0
   3  -6 -10    8.35    0.42   0
  -3   6 -10    7.61    0.51   0
  -3  -6 -10    7.05    0.38   0
  -4   6  10    0.93    0.42   0
   4   6  10    1.02    0.42   0
   4  -6  10    0.91    0.43   0
  -4  -6  10    0.80    0.44   0
   4  -6 -10    0.73    0.34   0
  -4   6 -10    0.40    0.44   0
  -4  -6 -10    0.49    0.42   0
  -5  -6  10    0.40    0.46   0
  -5   6  10    0.54    0.46   0
   5   6  10    0.10    0.47   0
   5  -6  10    0.03    0.49   0
  -5  -6 -10    0.41    0.46   0
   5  -6 -10    0.54    0.47   0
  -5   6 -10    0.11    0.47   0
   0   7  10   -0.01    0.39   0
   0  -7  10    0.55    0.42   0
   0  -7 -10    0.43    0.28   0
   0   7 -10    0.53    0.30   0
  -1   7  10    0.20    0.40   0
  -1  -7  10    0.36    0.29   0
   1  -7  10    0.20    0.30   0
   1   7  10    0.27    0.41   0
  -1  -7 -10    0.21    0.31   0
   1  -7 -10    0.26    0.29   0
   1   7 -10    0.15    0.28   0
  -1   7 -10    0.33    0.28   0
  -2  -7  10    3.09    0.33   0
  -2   7  10    3.24    0.37   0
   2  -7  10    3.78    0.46   0
   2   7  10    3.37    0.37   0
  -2  -7 -10    3.06    0.36   0
  -2   7 -10    3.82    0.47   0
   2   7 -10    3.34    0.45   0
   2  -7 -10    5.84    0.53   0
  -3  -7  10    2.07    0.34   0
  -3   7  10    1.43    0.34   0
   3  -7  10    0.43    0.31   0
   3   7  10    1.26    0.46   0
  -3   7 -10    1.23    0.47   0
   3  -7 -10    2.34    0.49   0
  -3  -7 -10    1.45    0.34   0
  -4  -7  10    0.76    0.35   0
  -4   7  10    0.75    0.35   0
   4   7  10    0.22    0.48   0
   4  -7  10    0.98    0.47   0
   4  -7 -10    0.52    0.37   0
  -4   7 -10    0.71    0.49   0
  -4  -7 -10    0.52    0.35   0
   0  -8  10    1.11    0.46   0
   0   8  10    1.42    0.46   0
   0  -8 -10    1.61    0.46   0
   0   8 -10    0.28    0.47   0
  -1   8  10    0.76    0.44   0
  -1  -8  10    1.35    0.45   0
   1  -8  10    0.46    0.30   0
   1   8  10    0.75    0.47   0
   1  -8 -10    1.28    0.46   0
   1   8 -10    1.11    0.45   0
  -1   8 -10    0.29    0.33   0
  -1  -8 -10    1.18    0.34   0
  -2   8  10   -0.00    0.34   0
  -2  -8  10    0.23    0.46   0
   2  -8  10   -0.15    0.46   0
   2   8  10    0.27    0.33   0
  -2  -8 -10   -0.13    0.48   0
  -2   8 -10   -0.23    0.45   0
   2   8 -10    0.21    0.45   0
   2  -8 -10    0.35    0.47   0
   2   0  11  277.29    2.21   0
  -4   0  11    2.62    0.36   0
  -6   0  11    0.92    0.45   0
   1   1  11  266.62    1.84   0
  -1   1  11  267.71    1.72   0
  -1  -1 -11  350.85    1.98   0
   2  -1  11    5.33    0.43   0
  -2   1  11    7.07    0.44   0
   2   1  11    6.10    0.42   0
  -2  -1 -11    9.29    0.54   0
   3  -1  11    0.32    0.52   0
   3   1  11    0.49    0.34   0
  -3   1  11    0.56    0.24   0
   3  -1  11    0.55    0.51   0
  -3  -1 -11    0.57    0.44   0
   4   1  11    1.80    0.66   0
  -4   1  11    1.81    0.39   0
  -5   1  11   84.78    0.99   0
  -5  -1  11   83.14    0.98   0
  -6  -1  11    0.33    0.44   0
  -6  -1  11    4.32    0.34   0
  -6   1  11    5.18    0.48   0
  -7  -1  11    1.66    0.48   0
  -7  -1  11    0.08    0.50   0
  -7   1  11    1.74    0.52   0
  -1  -2  11   63.58    0.85   0
  -1   2  11   74.54    0.97   0
   1  -2  11   60.54    0.91   0
   1   2  11   70.14    0.92   0
  -1  -2 -11   62.22    0.79   0
   1  -2 -11   85.84    0.91   0
  -2  -2  11   33.50    0.60   0
   2   2  11   33.24    0.72   0
  -2   2  11   32.61    0.54   0
   2  -2  11   30.45    0.71   0
   2  -2 -11   37.68    0.69   0
  -2  -2 -11   40.37    0.72   0
   3  -2  11    7.00    0.58   0
   3   2  11    7.57    0.47   0
  -3   2  11    8.66    0.35   0
  -3  -2  11    7.49    0.33   0
  -3  -2 -11    9.43    0.61   0
  -4  -2  11   29.95    0.60   0
  -4   2  11   31.34    0.64   0
   4   2  11   23.63    0.80   0
  -4  -2 -11   22.87    0.76   0
  -5  -2  11    0.39    0.39   0
  -5   2  11    0.83    0.38   0
  -5  -2 -11    0.04    0.58   0
  -6   2  11    2.02    0.46   0
  -6  -2  11    1.60    0.43   0
  -7   2  11    0.72    0.52   0
  -7  -2  11    0.79    0.49   0
   1   3  11   92.95    0.94   0
  -1  -3  11   89.18    0.87   0
   1  -3  11   83.50    1.02   0
  -1   3  11   86.18    0.84   0
   1  -3 -11  147.26    1.09   0
  -1  -3 -11  115.95    0.99   0
  -2   3  11   12.33    0.46   0
   2   3  11   10.48    0.46   0
  -2  -3  11   10.04    0.34   0
   2  -3  11   10.08    0.45   0
  -2  -3 -11   13.65    0.47   0
   2  -3 -11    7.90    0.36   0
   3   3  11    1.49    0.30   0
  -3   3  11    2.92    0.40   0
   3  -3  11    1.70    0.37   0
  -3  -3  11    1.96    0.27   0
  -3  -3 -11    2.38    0.40   0
   3  -3 -11    2.24    0.39   0
  -4   3  11    0.48    0.38   0
  -4  -3  11    0.29    0.38   0
   4   3  11    0.32    0.40   0
   4  -3  11    0.38    0.48   0
  -4  -3 -11    0.44    0.39   0
  -5   3  11   20.73    0.61   0
   5   3  11   12.42    0.77   0
  -5  -3  11   18.75    0.57   0
  -5  -3 -11   18.68    0.78   0
  -6  -3  11   10.18    0.56   0
  -6   3  11    9.16    0.49   0
  -6  -3 -11    7.45    0.78   0
  -1   4  11   18.97    0.52   0
   1   4  11   18.60    0.55   0
  -1  -4  11   15.57    0.39   0
   1  -4  11   15.93    0.51   0
  -1  -4 -11   15.64    0.42   0
  -1   4 -11   14.17    0.40   0
   1  -4 -11   26.70    0.56   0
   2  -4  11    0.18    0.34   0
   2   4  11    0.24    0.32   0
  -2  -4  11    0.01    0.23   0
  -2   4  11    0.07    0.36   0
   2  -4 -11   -0.06    0.25   0
  -2  -4 -11    0.23    0.22   0
  -2   4 -11    0.25    0.31   0
   3  -4  11    6.12    0.47   0
  -3  -4  11    5.76    0.44   0
  -3   4  11    7.15    0.47   0
   3   4  11    6.70    0.47   0
  -3  -4 -11    8.46    0.53   0
  -3   4 -11    6.68    0.49   0
   3  -4 -11    5.64    0.37   0
  -4  -4  11    4.59    0.40   0
   4  -4  11    2.96    0.45   0
  -4   4  11    4.24    0.43   0
   4   4  11    2.99    0.33   0
   4  -4 -11    3.32    0.43   0
  -4  -4 -11    4.92    0.47   0
   5   4  11    0.42    0.45   0
  -5   4  11    0.78    0.42   0
  -5  -4  11    0.12    0.41   0
   5  -4  11    0.53    0.55   0
  -5  -4 -11    0.77    0.44   0
  -6   4  11    0.45    0.48   0
  -6  -4  11    0.87    0.44   0
  -6  -4 -11    0.93    0.59   0
   1  -5  11    7.00    0.35   0
   1   5  11   11.56    0.46   0
  -1   5  11   11.26    0.45   0
  -1  -5  11    9.75    0.42   0
  -1  -5 -11   14.90    0.47   0
   1   5 -11    8.98    0.44   0
   1  -5 -11   10.16    0.36   0
  -1   5 -11    8.53    0.37   0
   2   5  11    0.71    0.38   0
   2  -5  11    0.86    0.38   0
  -2   5  11    0.50    0.28   0
  -2  -5  11    0.88    0.35   0
  -2  -5 -11    0.72    0.25   0
  -2   5 -11    0.38    0.28   0
   2  -5 -11    0.80    0.27   0
   3  -5  11    1.83    0.39   0
   3   5  11    2.45    0.43   0
  -3   5  11    2.68    0.43   0
  -3  -5  11    2.60    0.40   0
  -3  -5 -11    2.11    0.32   0
   3  -5 -11    3.10    0.46   0
  -3   5 -11    2.77    0.41   0
   4   5  11    1.33    0.40   0
  -4   5  11    1.04    0.42   0
   4  -5  11    0.42    0.43   0
  -4  -5  11    0.73    0.29   0
  -4  -5 -11    1.55    0.41   0
  -4   5 -11    0.80    0.41   0
   4  -5 -11    0.92    0.44   0
  -5   5  11    1.25    0.43   0
   5   5  11    0.52    0.44   0
   5  -5  11    0.39    0.47   0
  -5  -5  11    1.04    0.43   0
  -5  -5 -11    0.97    0.45   0
   5  -5 -11    0.04    0.46   0
  -1  -6  11    0.56    0.37   0
   1   6  11    0.33    0.38   0
   1  -6  11    0.51    0.36   0
  -1   6  11    0.71    0.37   0
  -1  -6 -11    0.72    0.38   0
   1  -6 -11    1.14    0.38   0
  -1   6 -11    0.72    0.41   0
   1   6 -11    0.67    0.38   0
   2  -6  11    1.50    0.29   0
  -2   6  11    2.96    0.41   0
  -2  -6  11    2.61    0.38   0
   2   6  11    2.31    0.40   0
  -2  -6 -11    2.76    0.41   0
  -2   6 -11    2.63    0.41   0
   2  -6 -11    3.04    0.44   0
   3  -6  11    1.95    0.33   0
  -3   6  11    3.27    0.35   0
   3   6  11    2.72    0.47   0
  -3  -6  11    3.36    0.47   0
  -3  -6 -11    4.48    0.47   0
   3  -6 -11    4.61    0.48   0
  -3   6 -11    2.45    0.48   0
  -4   6  11    0.31    0.32   0
   4   6  11   -0.15    0.44   0
   4  -6  11    0.13    0.44   0
  -4  -6  11   -0.01    0.29   0
  -4  -6 -11   -0.21    0.46   0
  -4   6 -11    0.28    0.43   0
   4  -6 -11    0.22    0.46   0
   5  -6  11    0.14    0.51   0
  -5   6  11    0.27    0.34   0
   5   6  11    0.07    0.35   0
  -5  -6  11    0.10    0.33   0
  -5  -6 -11    0.29    0.46   0
  -5   6 -11    0.30    0.47   0
   5  -6 -11    0.20    0.35   0
   1   7  11    0.79    0.43   0
  -1  -7  11    0.64    0.40   0
  -1   7  11    0.94    0.29   0
   1  -7  11    0.82    0.41   0
   1   7 -11    0.73    0.29   0
  -1  -7 -11   -0.04    0.31   0
   1  -7 -11    1.08    0.42   0
  -1   7 -11    0.45    0.40   0
  -2  -7  11    0.27    0.41   0
  -2   7  11    0.72    0.43   0
   2  -7  11    0.54    0.42   0
   2   7  11    0.66    0.46   0
  -2  -7 -11    0.51    0.33   0
   2   7 -11    0.54    0.42   0
   2  -7 -11    0.80    0.47   0
  -2   7 -11    1.26    0.43   0
  -3  -7  11    0.02    0.44   0
  -3   7  11   -0.10    0.45   0
   3  -7  11   -0.23    0.47   0
   3   7  11    0.11    0.31   0
   3  -7 -11   -0.18    0.31   0
  -3  -7 -11   -0.07    0.33   0
  -3   7 -11    0.22    0.33   0
  -4  -7  11   -0.34    0.34   0
  -4   7  11    0.86    0.48   0
   4   7  11    0.35    0.45   0
   4  -7  11    0.15    0.48   0
  -4  -7 -11    0.29    0.48   0
  -4   7 -11    0.14    0.35   0
   4  -7 -11    0.31    0.49   0
  -1   8  11    0.75    0.44   0
  -1  -8  11    0.39    0.45   0
   1  -8  11    0.69    0.45   0
   1   8  11    0.10    0.34   0
  -1  -8 -11    0.42    0.35   0
  -1   8 -11    0.08    0.34   0
   1  -8 -11   -0.05    0.32   0
   1   8 -11    0.34    0.31   0
  -2   8  11    0.87    0.49   0
  -2  -8  11    1.28    0.47   0
   2  -8  11    0.88    0.35   0
   2   8  11    0.83    0.49   0
  -2  -8 -11    0.93    0.36   0
   2   8 -11   -0.14    0.47   0
  -2   8 -11    0.27    0.48   0
   2  -8 -11   -0.11    0.50   0
   2   0  12  343.78    2.38   0
  -4   0  12   80.42    0.88   0
  -6   0  12   -0.22    0.32   0
   0   1  12   48.32    0.75   0
  -1   1  12  139.97    1.10   0
   1   1  12  127.89    1.18   0
  -1  -1 -12  166.96    1.34   0
   2   1  12    9.66    0.47   0
   2  -1  12    7.61    0.48   0
  -2   1  12   10.35    0.47   0
  -2  -1 -12   11.93    0.50   0
   3  -1  12    5.49    0.65   0
   3   1  12    7.38    0.57   0
   3  -1  12    7.09    0.58   0
  -3   1  12    8.54    0.43   0
  -4   1  12    6.62    0.33   0
   4   1  12    6.10    0.82   0
  -5   1  12   94.84    0.99   0
  -6  -1  12    0.30    0.43   0
  -6  -1  12    0.29    0.42   0
  -6   1  12    0.43    0.33   0
  -7  -1  12    0.22    0.48   0
  -7   1  12    0.54    0.52   0
  -7  -1  12    0.63    0.47   0
   0   2  12    2.82    0.27   0
   0  -2  12    2.63    0.27   0
   0  -2 -12    4.42    0.38   0
  -1  -2  12    8.08    0.32   0
   1  -2  12    9.00    0.47   0
  -1   2  12   11.08    0.44   0
   1   2  12   10.29    0.45   0
  -1  -2 -12   13.19    0.50   0
   1  -2 -12    8.94    0.35   0
  -2  -2  12  197.85    1.32   0
   2   2  12  198.26    1.50   0
   2  -2  12  182.47    1.56   0
  -2   2  12  238.33    1.47   0
  -2  -2 -12  233.92    1.56   0
   2  -2 -12  247.96    1.51   0
   3  -2  12   96.23    1.40   0
   3   2  12  103.12    1.21   0
  -3  -2  12  113.05    0.94   0
  -3   2  12  116.11    0.97   0
  -3  -2 -12  120.23    1.30   0
   4  -2  12   16.72    1.78   0
  -4  -2  12   45.40    0.71   0
  -4   2  12   50.84    0.78   0
   4   2  12   37.12    1.05   0
  -4  -2 -12   47.98    1.11   0
  -5   2  12    0.63    0.39   0
   5   2  12    0.13    0.51   0
  -5  -2  12    0.21    0.26   0
  -5  -2 -12    0.22    0.61   0
  -6   2  12    0.48    0.44   0
  -6  -2  12    0.31    0.43   0
  -7   2  12    0.37    0.50   0
  -7  -2  12    0.52    0.45   0
  -7  -2  12   -0.02    0.38   0
   0  -3  12   10.89    0.45   0
   0   3  12   14.24    0.45   0
   0  -3 -12   17.51    0.48   0
  -1   3  12    4.14    0.38   0
  -1  -3  12    3.18    0.28   0
   1   3  12    3.08    0.28   0
   1  -3  12    3.24    0.29   0
   1  -3 -12    3.80    0.30   0
  -1  -3 -12    4.51    0.30   0
  -2   3  12    4.18    0.40   0
   2   3  12    3.11    0.38   0
  -2  -3  12    3.49    0.36   0
   2  -3  12    3.42    0.38   0
   2  -3 -12    4.58    0.41   0
  -2  -3 -12    4.50    0.38   0
   3   3  12   10.23    0.50   0
   3  -3  12    9.72    0.51   0
  -3   3  12   11.01    0.38   0
  -3  -3  12   12.77    0.47   0
  -3  -3 -12   13.00    0.53   0
   3  -3 -12   13.92    0.54   0
  -4   3  12   36.85    0.70   0
   4  -3  12   25.85    1.01   0
   4   3  12   29.69    0.85   0
  -4  -3  12   32.83    0.62   0
  -4  -3 -12   34.31    0.79   0
  -5   3  12   23.43    0.64   0
   5   3  12   14.15    0.75   0
  -5  -3  12   22.25    0.50   0
  -5  -3 -12   19.54    0.79   0
  -6  -3  12    1.76    0.35   0
  -6   3  12    2.43    0.48   0
  -6  -3 -12    1.62    0.76   0
   0   4  12   30.04    0.59   0
   0  -4  12   24.67    0.47   0
   0  -4 -12   25.66    0.49   0
  -1   4  12    1.17    0.36   0
   1   4  12    1.07    0.26   0
  -1  -4  12    1.28    0.35   0
   1  -4  12    1.30    0.36   0
  -1   4 -12    1.41    0.34   0
  -1  -4 -12    1.09    0.27   0
   1  -4 -12    1.34    0.27   0
   2  -4  12    8.16    0.44   0
   2   4  12    8.30    0.43   0
  -2  -4  12    8.88    0.40   0
  -2   4  12   10.21    0.46   0
  -2  -4 -12   11.83    0.44   0
   2  -4 -12    9.55    0.37   0
  -2   4 -12    5.88    0.34   0
   3   4  12  102.46    1.15   0
   3  -4  12  100.70    1.17   0
  -3  -4  12  105.32    0.83   0
  -3   4  12  131.52    1.07   0
   3  -4 -12  120.14    1.15   0
  -3  -4 -12  131.03    1.20   0
   4  -4  12    4.40    0.49   0
  -4  -4  12    5.90    0.31   0
   4   4  12    5.06    0.46   0
  -4   4  12    7.40    0.45   0
  -4  -4 -12    6.09    0.47   0
   4  -4 -12    0.36    0.28   0
  -5  -4  12    0.13    0.40   0
   5   4  12    0.27    0.43   0
   5  -4  12    0.11    0.54   0
  -5   4  12    0.37    0.30   0
  -5  -4 -12    0.22    0.44   0
  -6   4  12    0.13    0.46   0
  -6  -4  12    0.02    0.45   0
  -6  -4 -12    0.15    0.60   0
   0   5  12    5.35    0.39   0
   0  -5  12    4.37    0.40   0
   0   5 -12    6.05    0.41   0
   0  -5 -12    7.14    0.40   0
   1   5  12    3.16    0.29   0
  -1  -5  12    2.48    0.28   0
  -1   5  12    2.95    0.29   0
   1  -5  12    3.18    0.30   0
  -1  -5 -12    4.30    0.31   0
  -1   5 -12    4.09    0.41   0
   1  -5 -12    5.76    0.40   0
   2   5  12    4.45    0.33   0
   2  -5  12    4.94    0.44   0
  -2   5  12    6.02    0.45   0
  -2  -5  12    3.86    0.31   0
   2  -5 -12    5.49    0.34   0
  -2  -5 -12    6.40    0.43   0
  -2   5 -12    4.21    0.33   0
   3  -5  12    2.73    0.41   0
  -3   5  12    2.90    0.31   0
  -3  -5  12    3.21    0.31   0
   3   5  12    2.99    0.44   0
  -3  -5 -12    3.56    0.43   0
   3  -5 -12    2.26    0.32   0
  -3   5 -12    2.82    0.43   0
  -4   5  12   10.94    0.44   0
   4  -5  12    9.50    0.63   0
   4   5  12   10.49    0.55   0
  -4  -5  12   12.23    0.52   0
  -4  -5 -12   13.69    0.58   0
   4  -5 -12    3.69    0.36   0
  -4   5 -12    9.64    0.60   0
   5  -5  12    0.20    0.46   0
  -5   5  12    0.20    0.43   0
   5   5  12   -0.39    0.45   0
  -5  -5  12    0.09    0.43   0
  -5  -5 -12    0.34    0.44   0
   5  -5 -12   -0.13    0.45   0
   0  -6  12    6.79    0.44   0
   0   6  12    5.74    0.34   0
   0   6 -12    5.00    0.35   0
   0  -6 -12    7.69    0.36   0
   1  -6  12    1.37    0.41   0
   1   6  12    1.62    0.41   0
  -1   6  12    1.67    0.39   0
  -1  -6  12    1.58    0.28   0
  -1  -6 -12    1.65    0.29   0
   1   6 -12    1.26    0.38   0
   1  -6 -12    2.28    0.39   0
  -1   6 -12    1.23    0.29   0
   2   6  12    0.42    0.28   0
   2  -6  12    0.34    0.41   0
  -2   6  12    0.67    0.27   0
  -2  -6  12    0.40    0.27   0
  -2  -6 -12    0.48    0.28   0
  -2   6 -12    0.41    0.39   0
   2  -6 -12    1.18    0.41   0
   3  -6  12   20.45    0.67   0
  -3   6  12   27.28    0.73   0
   3   6  12   16.93    0.58   0
  -3  -6  12   25.61    0.62   0
  -3  -6 -12   22.85    0.57   0
   3  -6 -12   32.67    0.73   0
  -3   6 -12   19.50    0.72   0
  -4   6  12    0.07    0.44   0
   4  -6  12    0.15    0.45   0
   4   6  12    0.22    0.40   0
  -4  -6  12   -0.12    0.43   0
   4  -6 -12   -0.02    0.46   0
  -4  -6 -12   -0.24    0.44   0
  -4   6 -12    0.07    0.43   0
   5  -6  12    0.26    0.51   0
  -5   6  12    0.34    0.48   0
   5   6  12    0.33    0.48   0
  -5  -6  12   -0.14    0.34   0
   5  -6 -12   -0.23    0.36   0
  -5  -6 -12    0.15    0.35   0
   0   7  12    0.16    0.28   0
   0  -7  12    0.12    0.41   0
   0  -7 -12   -0.14    0.40   0
   0   7 -12    0.12    0.41   0
   1   7  12    1.20    0.31   0
  -1  -7  12    1.58    0.43   0
  -1   7  12    0.67    0.41   0
   1  -7  12    0.98    0.42   0
   1  -7 -12    1.11    0.43   0
  -1  -7 -12    0.62    0.29   0
   1   7 -12    0.66    0.31   0
  -1   7 -12    0.65    0.43   0
  -2  -7  12    2.29    0.43   0
  -2   7  12    4.03    0.48   0
   2  -7  12    2.05    0.45   0
   2   7  12    3.22    0.47   0
  -2  -7 -12    2.97    0.36   0
  -2   7 -12    2.13    0.36   0
   2  -7 -12    2.61    0.35   0
  -3  -7  12    0.57    0.46   0
  -3   7  12    0.67    0.46   0
   3  -7  12    0.17    0.32   0
   3   7  12    0.17    0.47   0
   3  -7 -12    0.71    0.46   0
  -3  -7 -12    0.01    0.44   0
  -3   7 -12    0.34    0.46   0
  -4  -7  12    0.73    0.49   0
  -4   7  12    1.04    0.49   0
   4   7  12    0.74    0.35   0
   4  -7  12    1.02    0.50   0
  -4   7 -12    0.70    0.50   0
  -4  -7 -12    0.63    0.52   0
   4  -7 -12    0.79    0.50   0
   0   8  12    0.51    0.33   0
   0  -8  12    0.78    0.32   0
   0  -8 -12    0.91    0.32   0
   0   8 -12    0.91    0.48   0
  -1   8  12    0.25    0.44   0
  -1  -8  12    0.24    0.31   0
   1  -8  12   -0.08    0.46   0
   1   8  12    0.07    0.31   0
  -1  -8 -12    0.41    0.46   0
   1   8 -12    0.30    0.32   0
  -1   8 -12   -0.13    0.30   0
   1  -8 -12    0.18    0.43   0
  -2   8  12    0.21    0.47   0
  -2  -8  12   -0.20    0.46   0
   2  -8  12    0.65    0.46   0
   2   8  12    0.53    0.46   0
  -2  -8 -12    0.33    0.34   0
  -2   8 -12    0.11    0.47   0
   2  -8 -12    0.10    0.34   0
   2   0  13  163.35    1.61   0
  -4   0  13  140.12    1.22   0
  -6   0  13    3.01    0.36   0
  -1   1  13  169.83    1.29   0
   1   1  13  161.30    1.36   0
   2   1  13    4.88    0.40   0
  -2   1  13    5.17    0.31   0
   3  -1  13    1.13    0.47   0
   3   1  13    2.34    0.38   0
   3  -1  13    2.22    0.51   0
  -3   1  13    2.70    0.38   0
  -4   1  13    5.83    0.43   0
   4   1  13    4.16    0.67   0
  -5   1  13   26.27    0.54   0
  -6   1  13    1.99    0.46   0
  -6  -1  13    0.13    0.32   0
  -6  -1  13    1.72    0.43   0
  -7  -1  13    1.32    0.50   0
  -7  -1  13   -0.30    0.52   0
  -7   1  13    1.35    0.52   0
   1   2  13   18.33    0.53   0
  -1  -2  13   16.96    0.47   0
   1  -2  13   14.43    0.42   0
  -1   2  13   19.66    0.49   0
  -1  -2 -13   21.79    0.56   0
   1  -2 -13   24.14    0.54   0
  -2  -2  13  101.58    1.01   0
   2   2  13  106.41    1.07   0
   2  -2  13   97.10    1.13   0
  -2   2  13  106.85    0.89   0
   2  -2 -13   37.57    0.70   0
  -2  -2 -13  128.83    1.19   0
  -3  -2  13   12.38    0.46   0
   3   2  13   11.37    0.49   0
  -3   2  13   13.25    0.50   0
   3  -2  13    9.95    0.55   0
  -3  -2 -13   14.95    0.66   0
   4  -2  13   52.25    2.09   0
   4  -2  13   25.08    1.68   0
  -4  -2  13   62.12    0.79   0
  -4   2  13   68.92    0.87   0
   4   2  13   51.46    1.17   0
  -4  -2 -13   57.09    1.19   0
   5   2  13    1.90    0.64   0
  -5  -2  13    2.46    0.31   0
  -5   2  13    2.54    0.33   0
  -6   2  13    3.13    0.47   0
  -6  -2  13    3.05    0.48   0
  -7   2  13    0.91    0.51   0
  -7  -2  13    0.38    0.51   0
  -7  -2  13    0.80    0.49   0
  -1   3  13   12.49    0.38   0
  -1  -3  13   13.20    0.46   0
   1   3  13    9.56    0.36   0
   1  -3  13    9.88    0.36   0
   1  -3 -13   19.82    0.52   0
  -1  -3 -13   18.18    0.50   0
  -2   3  13    0.65    0.25   0
   2   3  13    0.26    0.24   0
  -2  -3  13    0.49    0.23   0
   2  -3  13    0.38    0.36   0
   2  -3 -13    0.23    0.26   0
  -2  -3 -13    0.53    0.34   0
   3  -3  13    1.13    0.44   0
   3   3  13    1.19    0.37   0
  -3   3  13    1.31    0.27   0
  -3  -3  13    1.25    0.37   0
  -3  -3 -13    1.21    0.39   0
   3  -3 -13    0.74    0.28   0
  -4   3  13   15.07    0.53   0
  -4  -3  13   12.20    0.38   0
   4  -3  13    9.83    0.71   0
   4   3  13   10.76    0.61   0
  -4  -3 -13   12.37    0.65   0
  -5   3  13    8.87    0.50   0
   5   3  13    4.60    0.55   0
  -5  -3  13    5.91    0.38   0
  -5  -3 -13    4.39    0.57   0
  -6   3  13    7.98    0.56   0
  -6  -3  13    7.00    0.54   0
  -6  -3 -13    4.68    0.84   0
  -1  -4  13    7.63    0.40   0
  -1   4  13    8.64    0.42   0
   1   4  13    6.06    0.35   0
   1  -4  13    7.57    0.40   0
   1  -4 -13   13.34    0.46   0
  -1  -4 -13   10.26    0.46   0
   2   4  13    1.18    0.34   0
  -2  -4  13    1.14    0.23   0
  -2   4  13    1.23    0.37   0
   2  -4  13    0.76    0.24   0
  -2  -4 -13    1.52    0.36   0
   2  -4 -13    1.02    0.28   0
   3   4  13   11.23    0.54   0
   3  -4  13    8.66    0.52   0
  -3  -4  13   12.51    0.48   0
  -3   4  13   11.26    0.39   0
   3  -4 -13   15.35    0.56   0
  -3  -4 -13   12.05    0.62   0
   4   4  13    5.65    0.48   0
   4  -4  13    6.11    0.52   0
  -4  -4  13    7.90    0.45   0
  -4   4  13    8.15    0.48   0
  -4  -4 -13    7.24    0.48   0
   4  -4 -13    7.32    0.49   0
   5   4  13    1.20    0.47   0
   5  -4  13    1.43    0.68   0
  -5  -4  13    1.75    0.31   0
  -5   4  13    2.79    0.44   0
  -5  -4 -13    1.60    0.46   0
   6   4  13    0.35    0.60   0
  -6   4  13    1.12    0.47   0
  -6  -4  13    0.64    0.32   0
  -6  -4 -13    1.37    0.62   0
   1   5  13    2.58    0.39   0
  -1   5  13    3.58    0.39   0
  -1  -5  13    2.96    0.38   0
   1  -5  13    2.71    0.38   0
  -1  -5 -13    3.48    0.40   0
   1  -5 -13    3.66    0.40   0
  -1   5 -13    2.77    0.39   0
   2  -5  13    2.48    0.32   0
   2   5  13    3.53    0.42   0
  -2   5  13    3.37    0.31   0
  -2  -5  13    3.88    0.40   0
   2  -5 -13    5.02    0.43   0
  -2  -5 -13    4.76    0.44   0
  -2   5 -13    2.83    0.33   0
   3  -5  13    1.32    0.41   0
  -3   5  13    1.41    0.40   0
  -3  -5  13    1.11    0.28   0
   3   5  13    1.57    0.41   0
  -3  -5 -13    1.96    0.41   0
  -3   5 -13    1.46    0.41   0
   3  -5 -13    1.27    0.42   0
  -4   5  13    4.48    0.47   0
   4  -5  13    3.15    0.49   0
  -4  -5  13    3.64    0.43   0
   4   5  13    2.92    0.47   0
  -4  -5 -13    4.75    0.50   0
   4  -5 -13    3.91    0.48   0
   5  -5  13    0.01    0.58   0
  -5   5  13    0.10    0.32   0
   5   5  13    0.33    0.43   0
  -5  -5  13   -0.05    0.31   0
  -5  -5 -13   -0.05    0.45   0
   1  -6  13    0.63    0.28   0
   1   6  13    1.04    0.40   0
  -1   6  13    0.68    0.27   0
  -1  -6  13    1.13    0.37   0
  -1  -6 -13    1.08    0.40   0
  -1   6 -13    1.13    0.40   0
   1  -6 -13    1.36    0.39   0
   2   6  13    1.17    0.40   0
   2  -6  13    1.01    0.40   0
  -2   6  13    1.26    0.40   0
  -2  -6  13    0.83    0.39   0
  -2  -6 -13    1.45    0.41   0
  -2   6 -13    0.86    0.28   0
   2  -6 -13    1.46    0.29   0
  -3   6  13    1.40    0.44   0
  -3  -6  13    0.54    0.31   0
   3   6  13    0.40    0.44   0
   3  -6  13    0.98    0.43   0
  -3  -6 -13    2.35    0.49   0
   3  -6 -13    0.89    0.34   0
  -3   6 -13    0.19    0.31   0
  -4   6  13    0.19    0.45   0
   4  -6  13    0.10    0.45   0
   4   6  13    0.25    0.44   0
  -4  -6  13    0.51    0.43   0
   4  -6 -13    0.14    0.30   0
  -4  -6 -13    0.16    0.47   0
  -4   6 -13    0.24    0.44   0
  -5   6  13    1.12    0.49   0
   5   6  13    0.73    0.52   0
  -5  -6  13    1.52    0.48   0
  -5  -6 -13    0.95    0.51   0
   1   7  13   -0.05    0.43   0
  -1  -7  13    0.61    0.41   0
   1  -7  13    0.16    0.29   0
  -1   7  13    0.42    0.40   0
  -1  -7 -13    0.12    0.29   0
   1   7 -13    0.12    0.41   0
  -1   7 -13    0.12    0.28   0
   1  -7 -13    0.56    0.41   0
  -2  -7  13    1.83    0.44   0
  -2   7  13    2.01    0.45   0
   2  -7  13    0.75    0.33   0
   2   7  13    1.09    0.34   0
  -2  -7 -13    1.58    0.35   0
  -2   7 -13    1.25    0.45   0
   2  -7 -13    1.37    0.35   0
  -3  -7  13    0.42    0.46   0
  -3   7  13    0.42    0.33   0
   3  -7  13    0.68    0.47   0
   3   7  13    0.54    0.48   0
   3  -7 -13    0.82    0.34   0
  -3  -7 -13    0.44    0.49   0
  -3   7 -13    0.16    0.34   0
  -1   8  13    0.27    0.32   0
  -1  -8  13    0.45    0.34   0
   1  -8  13    0.28    0.35   0
   1   8  13    0.42    0.47   0
  -1  -8 -13    0.44    0.47   0
   1   8 -13    0.20    0.46   0
  -1   8 -13    0.23    0.34   0
   1  -8 -13    0.67    0.46   0
  -2   8  13    0.75    0.48   0
  -2   8 -13    0.26    0.46   0
   0   0  14   80.06    0.89   0
   2   0  14    2.76    0.54   0
  -4   0  14   12.38    0.39   0
  -6   0  14   -0.45    0.33   0
   0   1  14   36.62    0.64   0
  -1   1  14   81.15    0.86   0
   1   1  14   77.06    0.96   0
   2   1  14    3.76    0.38   0
  -2   1  14    3.66    0.29   0
   3  -1  14   10.64    0.67   0
   3   1  14   19.41    0.61   0
   3  -1  14   18.09    0.72   0
  -3   1  14   22.14    0.55   0
  -4   1  14   -0.09    0.38   0
   4   1  14    0.34    0.54   0
  -5   1  14    8.74    0.50   0
  -6   1  14    0.39    0.44   0
  -6  -1  14    0.21    0.45   0
  -6  -1  14    0.45    0.31   0
  -7  -1  14    0.55    0.48   0
  -7  -1  14    0.25    0.47   0
  -7   1  14    0.74    0.51   0
   0   2  14   10.41    0.42   0
   0  -2  14    8.35    0.34   0
   0  -2 -14   10.55    0.37   0
   1   2  14   17.36    0.52   0
   1  -2  14   14.09    0.51   0
  -1   2  14   18.20    0.49   0
  -1  -2 -14   19.78    0.53   0
   1  -2 -14   20.78    0.51   0
   2  -2  14    4.93    0.43   0
   2   2  14    4.88    0.33   0
  -2   2  14    6.18    0.42   0
  -2  -2 -14    6.36    0.43   0
   3   2  14    7.70    0.44   0
  -3  -2  14    7.87    0.43   0
   3  -2  14    6.85    0.55   0
  -3   2  14    9.37    0.45   0
  -3  -2 -14    5.38    0.47   0
  -4  -2  14   28.31    0.60   0
   4  -2  14   10.76    1.05   0
   4  -2  14   21.25    1.34   0
  -4   2  14   28.60    0.53   0
   4   2  14   22.13    0.78   0
  -4  -2 -14   13.65    0.72   0
  -5  -2  14    1.22    0.29   0
   5   2  14    0.86    0.61   0
  -5   2  14    1.27    0.42   0
  -6  -2  14    2.22    0.45   0
  -6   2  14    2.53    0.44   0
   0  -3  14   33.97    0.63   0
   0   3  14   40.66    0.64   0
   0  -3 -14   36.26    0.57   0
  -1   3  14   50.30    0.72   0
  -1  -3  14   39.54    0.54   0
   1  -3  14   33.86    0.56   0
   1   3  14   49.26    0.66   0
  -1  -3 -14   60.44    0.80   0
   1  -3 -14   57.26    0.76   0
  -2   3  14    4.61    0.30   0
   2   3  14    4.51    0.31   0
  -2  -3  14    4.27    0.29   0
   2  -3  14    3.93    0.42   0
   2  -3 -14    3.26    0.31   0
  -2  -3 -14    4.28    0.29   0
   3  -3  14    3.96    0.41   0
   3   3  14    4.16    0.40   0
  -3   3  14    4.15    0.31   0
  -3  -3  14    4.18    0.39   0
   3  -3 -14    4.76    0.41   0
  -3  -3 -14    5.00    0.42   0
  -4   3  14    0.60    0.39   0
   4  -3  14    0.52    0.48   0
  -4  -3  14    0.81    0.25   0
   4   3  14    0.59    0.41   0
  -4  -3 -14    0.49    0.43   0
  -5   3  14    0.59    0.43   0
  -5  -3  14    0.90    0.41   0
   5   3  14    0.50    0.54   0
  -5  -3 -14    0.59    0.56   0
  -6   3  14    2.84    0.48   0
  -6  -3  14    1.94    0.47   0
  -6  -3 -14    0.66    0.73   0
   0   4  14   54.98    0.71   0
   0  -4  14   48.99    0.70   0
   0  -4 -14   53.28    0.67   0
   1   4  14   16.14    0.51   0
  -1  -4  14   15.30    0.46   0
  -1   4  14   13.37    0.38   0
   1  -4  14   14.51    0.45   0
   1  -4 -14   20.44    0.52   0
  -1  -4 -14   19.93    0.55   0
   2   4  14    0.19    0.35   0
  -2  -4  14   -0.15    0.33   0
  -2   4  14    0.17    0.25   0
   2  -4  14    0.01    0.36   0
  -2  -4 -14    0.35    0.35   0
   2  -4 -14    0.04    0.25   0
   3   4  14    5.71    0.42   0
   3  -4  14    5.30    0.46   0
  -3  -4  14    5.80    0.44   0
  -3   4  14    6.44    0.35   0
   3  -4 -14    4.41    0.35   0
  -3  -4 -14    7.30    0.47   0
   4  -4  14    4.52    0.60   0
  -4  -4  14    5.41    0.44   0
   4   4  14    4.41    0.48   0
  -4   4  14    5.45    0.35   0
  -4  -4 -14    6.24    0.52   0
   4  -4 -14    3.71    0.43   0
   5  -4  14    1.15    0.68   0
   5   4  14    0.90    0.46   0
  -5  -4  14    1.67    0.43   0
  -5   4  14    2.25    0.44   0
  -5  -4 -14    1.22    0.48   0
   6   4  14    0.27    0.50   0
  -6  -4  14   -0.07    0.33   0
  -6   4  14    0.60    0.48   0
  -6  -4 -14    0.33    0.63   0
   0   5  14    7.34    0.43   0
   0  -5  14    6.52    0.41   0
   0  -5 -14    8.90    0.45   0
   1   5  14    1.46    0.38   0
  -1   5  14    1.80    0.37   0
  -1  -5  14    0.92    0.27   0
   1  -5  14    1.26    0.38   0
   1  -5 -14    1.72    0.38   0
  -1  -5 -14    1.69    0.28   0
   2  -5  14    3.14    0.42   0
   2   5  14    3.17    0.42   0
  -2   5  14    3.88    0.31   0
  -2  -5  14    3.17    0.29   0
  -2  -5 -14    4.13    0.34   0
   2  -5 -14    4.92    0.43   0
   3   5  14    1.46    0.31   0
   3  -5  14    1.57    0.43   0
  -3   5  14    2.27    0.43   0
  -3  -5  14    2.62    0.41   0
   3  -5 -14    3.11    0.43   0
  -3  -5 -14    3.17    0.43   0
   4  -5  14    0.81    0.45   0
  -4   5  14    2.07    0.43   0
  -4  -5  14    1.55    0.41   0
   4   5  14    0.96    0.44   0
  -4  -5 -14    0.45    0.34   0
   4  -5 -14    0.49    0.32   0
   5  -5  14    0.29    0.59   0
  -5   5  14   -0.10    0.42   0
   5   5  14   -0.06    0.45   0
  -5  -5  14    0.05    0.32   0
  -5  -5 -14    0.05    0.46   0
   0   6  14   15.23    0.54   0
   0  -6  14   15.79    0.52   0
   0  -6 -14   22.71    0.58   0
   1  -6  14    1.91    0.40   0
   1   6  14    1.67    0.30   0
  -1   6  14    2.00    0.39   0
  -1  -6  14    2.36    0.42   0
  -1   6 -14    1.53    0.29   0
  -1  -6 -14    2.63    0.42   0
   1  -6 -14    2.11    0.41   0
   2   6  14    0.48    0.29   0
   2  -6  14    0.03    0.39   0
  -2   6  14    0.47    0.41   0
  -2  -6  14    0.78    0.39   0
   2  -6 -14   -0.05    0.29   0
  -2   6 -14    0.50    0.39   0
  -2  -6 -14    0.79    0.40   0
   3  -6  14    1.06    0.32   0
  -3   6  14    1.58    0.45   0
  -3  -6  14    0.76    0.32   0
   3   6  14    1.01    0.44   0
  -3  -6 -14    0.69    0.32   0
  -3   6 -14    1.13    0.44   0
   3  -6 -14    1.60    0.44   0
  -4   6  14    0.12    0.31   0
   4  -6  14    0.52    0.49   0
   4   6  14    0.16    0.46   0
  -4  -6  14    0.53    0.32   0
   4  -6 -14    0.64    0.44   0
  -4  -6 -14    0.59    0.46   0
   0  -7  14    0.50    0.29   0
   0   7  14    0.45    0.42   0
   0   7 -14    0.33    0.40   0
   0  -7 -14    0.76    0.42   0
  -1  -7  14    0.63    0.29   0
   1   7  14    0.51    0.44   0
   1  -7  14    0.29    0.44   0
  -1   7  14   -0.02    0.40   0
  -1  -7 -14    0.38    0.32   0
  -1   7 -14    0.53    0.30   0
   1  -7 -14    0.67    0.30   0
  -2  -7  14    1.30    0.31   0
  -2   7  14    1.48    0.33   0
   2  -7  14    1.10    0.46   0
   2   7  14    1.17    0.46   0
   2  -7 -14    2.24    0.47   0
  -2  -7 -14    1.74    0.48   0
  -2   7 -14    1.46    0.48   0
  -3  -7  14    0.64    0.45   0
  -3   7  14    0.50    0.32   0
   3  -7  14    0.60    0.49   0
   3   7  14    0.48    0.33   0
  -3  -7 -14    0.32    0.46   0
  -3   7 -14    0.48    0.46   0
   3  -7 -14    0.51    0.48   0
   0   8  14    0.89    0.33   0
   0  -8  14   -0.04    0.34   0
   0   8 -14    0.47    0.47   0
   0  -8 -14    0.14    0.48   0
  -1   8  14    0.37    0.32   0
  -1  -8  14    0.23    0.34   0
   1  -8  14    0.46    0.34   0
   1   8  14    0.82    0.47   0
  -1   8 -14    0.41    0.34   0
  -1  -8 -14    0.61    0.48   0
   1  -8 -14    0.42    0.34   0
   2   0  15    9.88    0.50   0
  -4   0  15    2.80    0.40   0
  -6   0  15    3.16    0.38   0
  -1   1  15   51.81    0.68   0
   1   1  15   51.23    0.81   0
   2   1  15   14.12    0.50   0
  -2   1  15   13.92    0.39   0
   3  -1  15    0.55    0.37   0
   3  -1  15    1.45    0.43   0
   3   1  15    1.54    0.38   0
  -3   1  15    1.80    0.38   0
   4   1  15    2.06    0.53   0
  -4   1  15    3.06    0.40   0
  -5   1  15   13.38    0.53   0
  -6   1  15    0.17    0.46   0
  -6  -1  15   -0.16    0.44   0
  -6  -1  15    0.23    0.42   0
  -7  -1  15    0.27    0.50   0
   1   2  15   26.92    0.55   0
   1  -2  15   23.86    0.55   0
  -1   2  15   24.89    0.45   0
  -1  -2 -15   32.24    0.63   0
   1  -2 -15   30.75    0.61   0
   2  -2  15    0.78    0.35   0
   2   2  15    0.66    0.26   0
  -2   2  15    1.09    0.37   0
  -2  -2 -15    0.97    0.38   0
   3   2  15    0.54    0.36   0
   3  -2  15    0.38    0.39   0
  -3   2  15    0.85    0.37   0
  -3  -2  15    0.48    0.26   0
  -3  -2 -15    0.52    0.37   0
   4   2  15    3.77    0.55   0
  -4  -2  15    4.81    0.39   0
   4  -2  15    2.49    0.73   0
  -4   2  15    5.61    0.42   0
   4  -2  15    3.83    0.74   0
  -4  -2 -15    2.32    0.46   0
  -5  -2  15    0.34    0.28   0
   5   2  15    0.20    0.58   0
  -5   2  15    0.73    0.40   0
  -6   2  15    1.99    0.46   0
  -6  -2  15    2.18    0.46   0
  -1   3  15    4.21    0.38   0
  -1  -3  15    2.87    0.28   0
   1  -3  15    2.85    0.37   0
   1   3  15    3.03    0.28   0
   1  -3 -15    4.20    0.39   0
  -1  -3 -15    3.81    0.30   0
  -2   3  15   24.57    0.47   0
   2   3  15   20.36    0.47   0
  -2  -3  15   18.64    0.41   0
   2  -3  15   21.49    0.56   0
  -2  -3 -15   31.70    0.63   0
   2  -3 -15   22.23    0.52   0
   3   3  15    5.79    0.43   0
  -3   3  15    6.06    0.32   0
  -3  -3  15    6.24    0.40   0
   3  -3  15    5.80    0.45   0
  -3  -3 -15    6.11    0.45   0
  -4   3  15   17.95    0.54   0
   4  -3  15   12.77    0.78   0
  -4  -3  15   16.31    0.44   0
   4   3  15   14.06    0.60   0
  -4  -3 -15   14.99    0.62   0
  -5   3  15    2.23    0.43   0
  -5  -3  15    2.22    0.41   0
   5   3  15    1.09    0.45   0
  -5  -3 -15    1.89    0.54   0
  -6   3  15    0.41    0.47   0
  -6  -3  15    1.18    0.45   0
   1   4  15   10.02    0.38   0
  -1  -4  15   10.36    0.35   0
   1  -4  15   10.65    0.42   0
  -1   4  15   13.25    0.46   0
   1  -4 -15   15.50    0.49   0
  -1  -4 -15   12.56    0.41   0
   2   4  15    2.11    0.39   0
  -2  -4  15    1.52    0.39   0
  -2   4  15    1.97    0.26   0
   2  -4  15    1.94    0.37   0
   2  -4 -15    2.00    0.38   0
  -2  -4 -15    1.66    0.28   0
   3  -4  15    1.55    0.36   0
   3   4  15    1.32    0.39   0
  -3  -4  15    1.60    0.39   0
  -3   4  15    1.64    0.30   0
  -3  -4 -15    1.82    0.40   0
   3  -4 -15    1.70    0.42   0
   4  -4  15    0.62    0.43   0
  -4  -4  15    0.98    0.40   0
   4   4  15    0.59    0.41   0
  -4   4  15    0.80    0.30   0
  -4  -4 -15    0.35    0.44   0
   5  -4  15    0.71    0.60   0
  -5  -4  15    1.37    0.43   0
   5   4  15    1.11    0.47   0
  -5   4  15    1.24    0.45   0
  -5  -4 -15    0.93    0.48   0
  -6  -4  15    0.07    0.47   0
   6   4  15    0.10    0.61   0
  -6   4  15    0.45    0.35   0
  -6  -4 -15    0.39    0.61   0
   1   5  15    1.62    0.38   0
  -1   5  15    1.47    0.38   0
  -1  -5  15    1.83    0.38   0
   1  -5  15    1.96    0.35   0
   1  -5 -15    1.83    0.39   0
  -1  -5 -15    2.89    0.40   0
   2  -5  15    9.38    0.47   0
   2   5  15    9.56    0.47   0
  -2   5  15   11.66    0.48   0
  -2  -5  15    9.05    0.35   0
   2  -5 -15   13.36    0.51   0
  -2  -5 -15   11.78    0.54   0
   3   5  15    4.43    0.46   0
   3  -5  15    4.03    0.45   0
  -3   5  15    6.16    0.47   0
  -3  -5  15    5.24    0.44   0
   3  -5 -15    3.42    0.36   0
  -3  -5 -15    4.29    0.34   0
   4  -5  15    1.90    0.57   0
  -4   5  15    2.29    0.45   0
  -4  -5  15    2.80    0.33   0
   4   5  15    2.39    0.48   0
   4  -5 -15    2.94    0.48   0
  -4  -5 -15    2.31    0.47   0
   5  -5  15    0.40    0.58   0
  -5   5  15    0.15    0.43   0
   5   5  15    0.34    0.47   0
  -5  -5  15    0.25    0.33   0
  -5  -5 -15    0.89    0.49   0
   1  -6  15    0.65    0.40   0
   1   6  15    0.95    0.39   0
  -1   6  15    1.09    0.39   0
  -1  -6  15    0.63    0.39   0
  -1  -6 -15    0.86    0.41   0
   1  -6 -15    0.86    0.28   0
   2   6  15    4.51    0.45   0
   2  -6  15    4.74    0.45   0
  -2   6  15    5.30    0.48   0
  -2  -6  15    4.38    0.43   0
   2  -6 -15    6.06    0.49   0
  -2  -6 -15    3.51    0.34   0
   3  -6  15    0.36    0.44   0
  -3   6  15    0.47    0.32   0
  -3  -6  15    1.17    0.41   0
   3   6  15    0.56    0.30   0
  -3  -6 -15    1.14    0.44   0
   3  -6 -15    0.89    0.33   0
  -4   6  15    0.59    0.31   0
   4  -6  15    0.34    0.47   0
   4   6  15    0.76    0.47   0
  -4  -6  15    0.24    0.31   0
  -4  -6 -15    0.91    0.46   0
   4  -6 -15    0.32    0.34   0
  -1  -7  15    0.07    0.29   0
   1   7  15   -0.14    0.44   0
   1  -7  15   -0.31    0.44   0
  -1   7  15    0.21    0.28   0
  -1  -7 -15   -0.26    0.32   0
   1  -7 -15    0.01    0.28   0
   2   7  15    0.46    0.44   0
   2  -7  15    0.60    0.45   0
  -2   7  15    0.75    0.31   0
  -2  -7  15    0.56    0.31   0
   2  -7 -15    0.72    0.34   0
  -2   7 -15    0.43    0.33   0
  -2  -7 -15    0.72    0.45   0
  -3   7  15    0.63    0.35   0
   3   7  15    0.51    0.33   0
   3  -7  15    0.13    0.35   0
  -3  -7  15    0.52    0.45   0
  -3  -7 -15    0.44    0.47   0
   3  -7 -15    0.14    0.35   0
   1   8  15    0.35    0.48   0
  -1   8  15    0.44    0.33   0
  -1  -8  15    0.25    0.34   0
  -1   8 -15    0.42    0.34   0
  -1  -8 -15    0.59    0.36   0
   1  -8 -15    0.35    0.48   0
   0   0  16   31.54    0.65   0
   2   0  16    9.83    0.48   0
   4   0  16    0.69    0.67   0
   4   0  16    0.67    0.65   0
  -4   0  16   -0.12    0.39   0
  -6   0  16   -0.01    0.34   0
   0   1  16   10.92    0.44   0
  -1   1  16    9.47    0.43   0
   1   1  16   10.11    0.44   0
   2   1  16    1.12    0.37   0
  -2   1  16    1.01    0.24   0
   3  -1  16   10.91    0.63   0
   3  -1  16   10.45    0.55   0
   3   1  16   12.56    0.51   0
  -3   1  16   13.46    0.49   0
   4   1  16    0.63    0.54   0
  -4   1  16    0.58    0.36   0
  -5   1  16    3.82    0.45   0
  -6   1  16    0.54    0.46   0
  -6  -1  16   -0.02    0.42   0
  -6  -1  16    0.22    0.46   0
   0  -2  16    7.65    0.33   0
   0   2  16    9.80    0.43   0
   0  -2 -16   10.36    0.46   0
   1   2  16    1.80    0.35   0
   1  -2  16    2.03    0.36   0
  -1   2  16    2.29    0.37   0
   1  -2 -16    1.40    0.26   0
  -1  -2 -16    3.11    0.36   0
   2  -2  16    0.05    0.35   0
   2   2  16   -0.08    0.35   0
  -2   2  16    0.24    0.34   0
  -2  -2 -16   -0.12    0.33   0
   3   2  16    7.74    0.45   0
   3  -2  16    7.61    0.47   0
  -3   2  16    7.82    0.34   0
  -3  -2 -16    8.24    0.47   0
   4   2  16    1.52    0.40   0
   4  -2  16    1.08    0.56   0
   4  -2  16    0.54    0.58   0
  -4  -2  16    1.12    0.25   0
  -4   2  16    1.65    0.27   0
  -5  -2  16    0.24    0.39   0
   5   2  16    0.22    0.59   0
  -5   2  16    0.54    0.41   0
  -6  -2  16   -0.15    0.44   0
  -6   2  16    0.13    0.46   0
   0   3  16   10.85    0.38   0
   0  -3  16   12.60    0.46   0
   0  -3 -16   15.11    0.50   0
  -1   3  16    9.88    0.44   0
  -1  -3  16    5.80    0.31   0
   1  -3  16    7.73    0.40   0
   1   3  16    9.50    0.43   0
   1  -3 -16    9.27    0.45   0
  -1  -3 -16    6.07    0.35   0
  -2   3  16    6.72    0.41   0
  -2  -3  16    5.08    0.29   0
   2   3  16    5.72    0.41   0
   2  -3  16    4.99    0.41   0
  -2  -3 -16    7.03    0.44   0
   2  -3 -16    5.81    0.41   0
   3   3  16    5.84    0.35   0
  -3   3  16    8.92    0.44   0
  -3  -3  16    8.46    0.41   0
   3  -3  16    5.91    0.45   0
  -3  -3 -16    7.87    0.47   0
   4   3  16    0.73    0.40   0
  -4   3  16    0.98    0.27   0
   4  -3  16    0.52    0.40   0
  -4  -3  16    0.69    0.28   0
  -4  -3 -16    0.60    0.50   0
  -5   3  16    1.29    0.43   0
  -5  -3  16    1.04    0.40   0
   5   3  16    0.46    0.54   0
  -5  -3 -16    0.87    0.56   0
  -6   3  16    0.31    0.47   0
  -6  -3  16    0.32    0.46   0
   0  -4  16   14.61    0.39   0
   0   4  16   18.92    0.51   0
   0  -4 -16   19.94    0.54   0
   1   4  16    1.29    0.38   0
  -1  -4  16    1.37    0.25   0
   1  -4  16    0.42    0.35   0
  -1   4  16    1.93    0.35   0
  -1  -4 -16    1.64    0.39   0
   1  -4 -16    1.01    0.36   0
   2   4  16    5.04    0.42   0
  -2  -4  16    5.36    0.40   0
   2  -4  16    3.61    0.31   0
  -2   4  16    5.16    0.31   0
   2  -4 -16    6.16    0.43   0
  -2  -4 -16    4.31    0.33   0
   3  -4  16    8.44    0.51   0
   3   4  16    8.10    0.39   0
  -3  -4  16   10.72    0.45   0
  -3   4  16    9.29    0.39   0
   3  -4 -16    4.48    0.37   0
  -3  -4 -16   10.99    0.51   0
   4  -4  16    0.28    0.41   0
  -4  -4  16    0.79    0.39   0
   4   4  16   -0.22    0.41   0
  -4   4  16    0.21    0.28   0
  -4  -4 -16    0.12    0.41   0
   5  -4  16    0.22    0.64   0
  -5  -4  16   -0.27    0.44   0
   5   4  16    0.21    0.44   0
  -5   4  16    0.58    0.46   0
  -5  -4 -16    0.31    0.46   0
  -6   4  16    0.19    0.34   0
  -6  -4 -16    0.14    0.66   0
   0   5  16    1.70    0.29   0
   0  -5  16    1.66    0.40   0
   0  -5 -16    2.56    0.41   0
   1   5  16    3.52    0.31   0
  -1   5  16    3.61    0.30   0
  -1  -5  16    3.80    0.40   0
   1  -5  16    4.26    0.41   0
   1  -5 -16    4.82    0.41   0
  -1  -5 -16    3.13    0.32   0
   2  -5  16    0.35    0.39   0
   2   5  16    0.05    0.37   0
  -2   5  16    0.04    0.39   0
  -2  -5  16    0.31    0.26   0
   2  -5 -16    0.53    0.27   0
  -2  -5 -16    0.46    0.39   0
   3   5  16    0.82    0.29   0
   3  -5  16    1.48    0.41   0
  -3   5  16    1.51    0.40   0
  -3  -5  16    0.86    0.39   0
   3  -5 -16    1.56    0.42   0
  -3  -5 -16    1.46    0.42   0
   4  -5  16    0.19    0.54   0
  -4   5  16    0.30    0.42   0
  -4  -5  16    0.47    0.30   0
   4   5  16    0.29    0.30   0
  -4  -5 -16   -0.02    0.45   0
   4  -5 -16    0.51    0.44   0
   5  -5  16    0.17    0.51   0
  -5   5  16    0.28    0.45   0
   5   5  16    0.36    0.46   0
  -5  -5  16    0.36    0.33   0
  -5  -5 -16    0.37    0.50   0
   0   6  16    1.42    0.29   0
   0  -6  16    1.47    0.41   0
   0  -6 -16    2.47    0.44   0
   1  -6  16    0.60    0.29   0
   1   6  16    1.33    0.41   0
  -1   6  16    1.61    0.40   0
  -1  -6  16    0.94    0.30   0
   1  -6 -16    1.02    0.30   0
  -1  -6 -16    0.95    0.29   0
   2   6  16    1.51    0.43   0
   2  -6  16    1.07    0.44   0
  -2   6  16    2.18    0.44   0
  -2  -6  16    2.03    0.41   0
   2  -6 -16    3.10    0.45   0
  -2  -6 -16    2.02    0.32   0
   3  -6  16   -0.00    0.31   0
  -3   6  16    0.28    0.31   0
  -3  -6  16    0.50    0.40   0
   3   6  16    0.49    0.44   0
   3  -6 -16   -0.01    0.45   0
  -3  -6 -16    0.64    0.43   0
  -4   6  16    0.27    0.32   0
   4  -6  16    0.32    0.48   0
   4   6  16    0.19    0.45   0
  -4  -6  16    0.49    0.31   0
  -4  -6 -16    0.09    0.47   0
   4  -6 -16    0.12    0.46   0
   0  -7  16    0.38    0.31   0
   0   7  16    0.09    0.30   0
   0  -7 -16    0.91    0.42   0
  -1  -7  16    0.46    0.31   0
   1   7  16    0.32    0.44   0
   1  -7  16    0.80    0.44   0
  -1   7  16    0.42    0.31   0
   1  -7 -16    0.27    0.45   0
  -1  -7 -16    0.34    0.31   0
   2   7  16    0.43    0.45   0
   2  -7  16    0.19    0.34   0
  -2   7  16   -0.18    0.33   0
  -2  -7  16    0.37    0.31   0
   2  -7 -16   -0.20    0.47   0
  -2  -7 -16    0.43    0.47   0
  -3   7  16    0.38    0.35   0
   3  -7  16    0.94    0.51   0
   3   7  16    0.07    0.36   0
  -3  -7  16    0.88    0.47   0
  -3  -7 -16    0.18    0.35   0
   3  -7 -16    0.84    0.49   0
   0   8  16    0.89    0.33   0
  -2   0  17   50.83    0.69   0
   2   0  17   53.42    0.81   0
  -4   0  17    0.76    0.39   0
   4   0  17    0.66    0.54   0
   4   0  17    0.74    0.60   0
  -6   0  17   -0.04    0.33   0
   1   1  17   23.34    0.56   0
  -1   1  17   24.44    0.54   0
   2   1  17    2.95    0.40   0
  -2   1  17    3.11    0.38   0
   3  -1  17    0.61    0.38   0
   3  -1  17    0.99    0.35   0
   3   1  17    0.98    0.35   0
  -3   1  17    0.83    0.39   0
   4   1  17    1.24    0.47   0
  -4   1  17    0.89    0.41   0
   4  -1  17    1.16    0.62   0
   4  -1  17    1.48    0.63   0
  -5   1  17    3.20    0.45   0
  -6   1  17    0.64    0.34   0
  -6  -1  17    0.43    0.31   0
  -6  -1  17    0.33    0.45   0
   1   2  17    4.26    0.38   0
   1  -2  17    4.23    0.38   0
  -1   2  17    4.14    0.29   0
  -1  -2 -17    4.57    0.40   0
   2  -2  17    9.74    0.48   0
  -2   2  17   11.14    0.35   0
   2   2  17   12.53    0.50   0
  -2  -2 -17   10.85    0.50   0
   3   2  17    0.33    0.36   0
   3  -2  17    0.39    0.38   0
  -3   2  17    0.32    0.38   0
  -3  -2 -17    0.46    0.37   0
   4   2  17    2.90    0.51   0
   4  -2  17    2.43    0.59   0
   4  -2  17    1.50    0.63   0
  -4  -2  17    3.30    0.41   0
  -4   2  17    3.66    0.43   0
  -5  -2  17    1.01    0.41   0
   5   2  17    0.47    0.53   0
  -5   2  17    1.14    0.42   0
  -6  -2  17    0.27    0.32   0
  -6   2  17    0.32    0.33   0
  -1   3  17    0.40    0.24   0
  -1  -3  17    0.40    0.25   0
   1  -3  17    0.52    0.34   0
   1   3  17    0.61    0.37   0
   1  -3 -17    0.07    0.35   0
  -1  -3 -17   -0.02    0.35   0
  -2   3  17    1.90    0.37   0
  -2  -3  17    1.95    0.26   0
   2   3  17    2.23    0.37   0
   2  -3  17    1.99    0.37   0
   2  -3 -17    2.37    0.38   0
  -2  -3 -17    2.11    0.37   0
   3   3  17    2.02    0.41   0
  -3   3  17    2.44    0.30   0
  -3  -3  17    1.81    0.38   0
   3  -3  17    1.99    0.39   0
  -3  -3 -17    2.22    0.40   0
   4   3  17    0.26    0.38   0
   4  -3  17    0.34    0.48   0
  -4   3  17   -0.30    0.41   0
  -4  -3  17    0.53    0.39   0
  -4  -3 -17    0.16    0.40   0
  -5   3  17    1.62    0.32   0
  -5  -3  17    1.82    0.32   0
   5   3  17    1.20    0.44   0
  -5  -3 -17    1.34    0.56   0
  -6   3  17    1.49    0.36   0
  -6  -3  17    0.83    0.47   0
   1   4  17    7.15    0.42   0
  -1  -4  17    5.63    0.31   0
   1  -4  17    5.70    0.40   0
  -1   4  17    9.04    0.43   0
  -1  -4 -17    8.64    0.46   0
   1  -4 -17    7.58    0.43   0
   2   4  17    3.72    0.41   0
  -2  -4  17    3.38    0.39   0
   2  -4  17    3.21    0.41   0
  -2   4  17    3.94    0.40   0
  -2  -4 -17    4.14    0.44   0
   2  -4 -17    4.77    0.43   0
   3  -4  17    2.80    0.43   0
   3   4  17    2.94    0.42   0
  -3  -4  17    2.94    0.41   0
  -3   4  17    2.62    0.32   0
  -3  -4 -17    3.19    0.44   0
   3  -4 -17    3.55    0.43   0
   4  -4  17    0.55    0.44   0
  -4  -4  17    1.04    0.42   0
   4   4  17    0.70    0.41   0
  -4   4  17    1.07    0.40   0
  -4  -4 -17    0.72    0.42   0
   5  -4  17    0.15    0.65   0
  -5  -4  17   -0.22    0.43   0
   5   4  17    0.41    0.45   0
  -5   4  17   -0.05    0.45   0
  -5  -4 -17    0.30    0.57   0
   1   5  17    0.50    0.28   0
  -1   5  17    0.78    0.27   0
  -1  -5  17    1.21    0.37   0
   1  -5  17    1.16    0.36   0
  -1  -5 -17    1.15    0.39   0
   1  -5 -17    1.20    0.37   0
   2   5  17    2.34    0.41   0
  -2   5  17    2.12    0.42   0
  -2  -5  17    1.58    0.28   0
   2  -5  17    2.39    0.41   0
  -2  -5 -17    2.45    0.42   0
   2  -5 -17    2.19    0.31   0
   3   5  17    0.62    0.40   0
   3  -5  17    0.26    0.42   0
  -3  -5  17    0.98    0.40   0
  -3   5  17    0.96    0.42   0
   3  -5 -17    0.09    0.30   0
  -3  -5 -17    0.81    0.41   0
   4  -5  17    0.31    0.45   0
  -4   5  17    0.70    0.41   0
  -4  -5  17    0.71    0.43   0
   4   5  17    0.41    0.43   0
   4  -5 -17    0.24    0.33   0
  -4  -5 -17    0.13    0.43   0
   5  -5  17    0.57    0.61   0
  -5   5  17    0.89    0.48   0
   5   5  17    0.85    0.50   0
  -5  -5  17    0.57    0.34   0
  -5  -5 -17    0.50    0.52   0
   1   6  17    0.08    0.42   0
  -1   6  17    1.16    0.39   0
  -1  -6  17    0.39    0.29   0
   1  -6  17    0.52    0.40   0
   1  -6 -17    0.68    0.29   0
  -1  -6 -17    0.61    0.29   0
   2  -6  17    2.27    0.35   0
   2   6  17    3.84    0.45   0
  -2   6  17    4.28    0.46   0
  -2  -6  17    4.12    0.46   0
   2  -6 -17    3.58    0.36   0
  -2  -6 -17    5.69    0.47   0
   3   6  17    0.23    0.45   0
   3  -6  17    0.26    0.44   0
  -3   6  17    0.22    0.31   0
  -3  -6  17   -0.05    0.43   0
   3  -6 -17    0.14    0.32   0
  -3  -6 -17    0.20    0.32   0
  -4   6  17    0.12    0.34   0
   4  -6  17    0.38    0.50   0
  -4  -6  17    0.51    0.32   0
   4   6  17    0.12    0.34   0
   4  -6 -17   -0.25    0.47   0
  -4  -6 -17    0.78    0.46   0
   1  -7  17    0.33    0.31   0
   1   7  17    0.47    0.45   0
  -1   7  17    0.15    0.30   0
  -1  -7  17   -0.14    0.31   0
   1  -7 -17   -0.17    0.43   0
  -1  -7 -17   -0.36    0.33   0
   2   7  17    0.65    0.45   0
   2  -7  17    0.49    0.32   0
  -2   7  17    0.47    0.33   0
  -2  -7  17    0.54    0.32   0
   2  -7 -17   -0.30    0.47   0
  -2  -7 -17   -0.06    0.47   0
  -3   7  17    0.22    0.34   0
   3  -7  17    0.01    0.49   0
   3   7  17    0.00    0.46   0
  -3  -7  17    0.33    0.47   0
  -3  -7 -17   -0.15    0.32   0
   3  -7 -17    0.43    0.36   0
   0   0  18    4.78    0.37   0
   2   0  18    7.74    0.47   0
  -2   0  18    7.74    0.32   0
  -4   0  18    3.32    0.43   0
   4   0  18    3.12    0.60   0
   4   0  18    3.00    0.60   0
  -6   0  18   -0.33    0.47   0
   0   1  18    2.88    0.38   0
   1   1  18    1.68    0.37   0
  -1   1  18    2.01    0.37   0
   2   1  18    0.85    0.28   0
  -2   1  18    0.99    0.36   0
   3  -1  18    4.83    0.55   0
   3  -1  18    4.38    0.46   0
  -3   1  18    3.94    0.29   0
   3   1  18    4.99    0.41   0
   4  -1  18    0.26    0.54   0
   4   1  18    0.21    0.47   0
  -4   1  18    0.48    0.38   0
   4  -1  18    0.41    0.54   0
  -5   1  18    1.37    0.42   0
  -6   1  18    0.51    0.33   0
  -6  -1  18   -0.21    0.33   0
  -6  -1  18    0.23    0.45   0
   0   2  18   29.59    0.56   0
   1   2  18    5.03    0.37   0
   1  -2  18    4.02    0.36   0
  -1   2  18    5.21    0.40   0
  -1  -2 -18    3.74    0.29   0
   2  -2  18    1.30    0.28   0
   2   2  18    2.17    0.35   0
  -2   2  18    2.11    0.36   0
  -2  -2 -18    2.42    0.38   0
   3   2  18    4.76    0.42   0
   3  -2  18    4.33    0.44   0
  -3   2  18    5.58    0.41   0
   4  -2  18    1.13    0.54   0
   4  -2  18    1.67    0.59   0
   4   2  18    1.82    0.52   0
  -4  -2  18    2.04    0.41   0
  -4   2  18    2.65    0.40   0
  -5  -2  18    0.32    0.29   0
   5   2  18    0.07    0.50   0
  -5   2  18    0.13    0.39   0
  -6  -2  18    0.18    0.46   0
  -6   2  18    0.42    0.45   0
   0   3  18   13.15    0.47   0
   0  -3  18   11.76    0.46   0
   0  -3 -18   10.22    0.40   0
  -1   3  18    8.19    0.40   0
  -1  -3  18    6.94    0.32   0
   1  -3  18    7.30    0.40   0
   1   3  18    7.04    0.41   0
  -1  -3 -18    5.90    0.35   0
   1  -3 -18    7.78    0.42   0
  -2   3  18    1.73    0.27   0
  -2  -3  18    1.90    0.35   0
   2   3  18    1.78    0.37   0
   2  -3  18    1.68    0.37   0
  -2  -3 -18    2.39    0.39   0
   2  -3 -18    1.53    0.27   0
   3   3  18    2.94    0.40   0
  -3   3  18    2.81    0.41   0
  -3  -3  18    1.87    0.30   0
   3  -3  18    2.24    0.43   0
  -3  -3 -18    2.85    0.42   0
   4   3  18    0.21    0.39   0
   4  -3  18    0.23    0.51   0
  -4   3  18    0.18    0.28   0
  -4  -3  18    0.47    0.39   0
  -4  -3 -18    0.26    0.40   0
  -5   3  18    0.86    0.43   0
  -5  -3  18    0.75    0.43   0
   5   3  18    0.11    0.44   0
  -5  -3 -18    0.19    0.56   0
  -6   3  18    0.90    0.48   0
  -6  -3  18    0.20    0.47   0
   0  -4  18   12.71    0.45   0
   0   4  18   16.10    0.50   0
   0  -4 -18   14.23    0.41   0
  -1  -4  18    0.65    0.25   0
   1   4  18    0.56    0.36   0
   1  -4  18    0.50    0.37   0
  -1   4  18    0.11    0.25   0
   1  -4 -18    0.62    0.37   0
  -1  -4 -18    1.23    0.37   0
   2   4  18    2.74    0.40   0
  -2  -4  18    3.02    0.37   0
   2  -4  18    2.55    0.39   0
  -2   4  18    3.21    0.40   0
  -2  -4 -18    3.01    0.44   0
   2  -4 -18    2.72    0.31   0
   3  -4  18    1.44    0.41   0
  -3   4  18    1.68    0.41   0
   3   4  18    1.88    0.30   0
  -3  -4  18    1.47    0.39   0
  -3  -4 -18    2.25    0.43   0
   3  -4 -18    0.92    0.30   0
   4   4  18    0.27    0.41   0
  -4   4  18    0.09    0.41   0
   4  -4  18    0.19    0.52   0
  -4  -4  18    0.07    0.44   0
  -4  -4 -18    0.08    0.42   0
   5  -4  18    0.07    0.67   0
  -5  -4  18    0.29    0.33   0
   5   4  18    0.12    0.45   0
  -5   4  18    0.18    0.30   0
  -5  -4 -18    0.10    0.47   0
   0   5  18    0.32    0.26   0
   0  -5  18    0.79    0.39   0
   0  -5 -18    0.50    0.28   0
   1   5  18    7.97    0.38   0
  -1   5  18   11.20    0.45   0
  -1  -5  18    9.91    0.45   0
   1  -5  18    9.25    0.46   0
  -1  -5 -18   11.55    0.51   0
   1  -5 -18   11.13    0.49   0
   2   5  18    0.72    0.39   0
  -2   5  18    0.72    0.28   0
  -2  -5  18    0.41    0.26   0
   2  -5  18    0.17    0.29   0
  -2  -5 -18    0.24    0.28   0
   2  -5 -18    0.38    0.39   0
   3   5  18    1.23    0.43   0
   3  -5  18    1.43    0.44   0
  -3  -5  18    1.31    0.43   0
  -3   5  18    1.95    0.44   0
  -3  -5 -18    2.14    0.44   0
   3  -5 -18    1.64    0.44   0
   4  -5  18    0.33    0.45   0
  -4  -5  18    0.31    0.44   0
  -4   5  18    0.40    0.33   0
   4   5  18    0.50    0.44   0
  -4  -5 -18    0.29    0.32   0
   4  -5 -18   -0.22    0.31   0
  -5   5  18    0.43    0.35   0
  -5  -5  18    0.30    0.34   0
   5   5  18    0.49    0.48   0
   5  -5  18    0.36    0.61   0
  -5  -5 -18    0.04    0.51   0
   0   6  18    1.47    0.31   0
   0  -6  18    1.11    0.29   0
   0  -6 -18    1.68    0.44   0
   1   6  18    0.78    0.42   0
  -1   6  18    1.10    0.40   0
  -1  -6  18    0.56    0.30   0
   1  -6  18    0.39    0.41   0
   1  -6 -18    0.38    0.42   0
  -1  -6 -18    0.53    0.29   0
   2  -6  18    1.46    0.44   0
   2   6  18    1.65    0.44   0
  -2   6  18    2.04    0.43   0
  -2  -6  18    1.24    0.43   0
   2  -6 -18    1.56    0.43   0
  -2  -6 -18    1.87    0.45   0
   3   6  18    0.07    0.43   0
   3  -6  18    0.57    0.45   0
  -3   6  18   -0.20    0.44   0
  -3  -6  18   -0.11    0.31   0
   3  -6 -18    0.05    0.46   0
  -3  -6 -18    0.16    0.44   0
   4  -6  18    0.14    0.50   0
  -4   6  18    0.21    0.49   0
  -4  -6  18    0.02    0.47   0
   4   6  18    0.30    0.48   0
   4  -6 -18    0.45    0.36   0
  -4  -6 -18    0.06    0.49   0
   0  -7  18   -0.09    0.32   0
   0   7  18    0.21    0.45   0
   0  -7 -18    0.07    0.33   0
   1  -7  18    0.58    0.33   0
   1   7  18    1.20    0.46   0
  -1   7  18    1.80    0.45   0
  -1  -7  18    0.27    0.31   0
   1  -7 -18    0.52    0.33   0
  -1  -7 -18    1.62    0.48   0
   2   7  18    0.11    0.46   0
   2  -7  18   -0.14    0.48   0
  -2   7  18    0.51    0.45   0
  -2  -7  18    0.28    0.32   0
   2  -7 -18   -0.08    0.33   0
  -2  -7 -18    0.32    0.45   0
  -2   0  19   13.15    0.37   0
   2   0  19   18.00    0.58   0
  -4   0  19    0.75    0.40   0
   4   0  19    0.56    0.54   0
   4   0  19    0.46    0.54   0
  -6   0  19   -0.24    0.48   0
  -1   1  19   30.07    0.49   0
   1   1  19   32.51    0.59   0
   2   1  19    6.57    0.42   0
   2  -1  19    5.66    0.46   0
  -2   1  19    6.68    0.41   0
   3  -1  19    2.76    0.41   0
  -3   1  19    3.29    0.29   0
   3  -1  19    1.88    0.43   0
   3   1  19    3.06    0.41   0
   4  -1  19    0.56    0.57   0
   4   1  19    0.60    0.47   0
  -4   1  19    0.98    0.40   0
   4  -1  19    0.62    0.49   0
  -5   1  19   -0.09    0.42   0
  -5  -1  19    0.10    0.30   0
  -6   1  19    0.23    0.47   0
  -6  -1  19    0.14    0.45   0
  -6  -1  19    0.26    0.33   0
   1   2  19    2.57    0.37   0
   1  -2  19    1.64    0.24   0
  -1   2  19    2.25    0.37   0
   2  -2  19    0.12    0.36   0
  -2   2  19    0.06    0.33   0
   2   2  19    0.33    0.37   0
   3   2  19    0.28    0.35   0
   3  -2  19    0.34    0.38   0
  -3   2  19    0.37    0.27   0
   4   2  19    1.98    0.43   0
  -4  -2  19    2.07    0.42   0
   4  -2  19    1.30    0.53   0
  -4   2  19    1.71    0.31   0
   4  -2  19    1.85    0.53   0
  -5  -2  19   -0.15    0.41   0
  -5   2  19    0.14    0.42   0
   5   2  19    0.22    0.61   0
  -6  -2  19    0.26    0.47   0
  -6   2  19    1.27    0.51   0
  -1   3  19    0.64    0.35   0
  -1  -3  19    0.08    0.35   0
   1  -3  19    0.72    0.34   0
   1   3  19    1.10    0.36   0
  -1  -3 -19    0.80    0.38   0
   1  -3 -19    0.98    0.35   0
  -2   3  19    7.30    0.44   0
  -2  -3  19    6.41    0.41   0
   2   3  19    7.35    0.44   0
   2  -3  19    6.04    0.43   0
  -2  -3 -19    7.77    0.47   0
  -3   3  19    0.75    0.28   0
   3   3  19    0.66    0.39   0
  -3  -3  19    0.64    0.37   0
   3  -3  19    0.62    0.39   0
  -3  -3 -19    0.79    0.39   0
   4   3  19    0.26    0.40   0
   4  -3  19    0.41    0.51   0
  -4   3  19    0.23    0.40   0
  -4  -3  19    0.36    0.27   0
  -4  -3 -19    0.06    0.42   0
  -5   3  19    0.40    0.33   0
  -5  -3  19    0.75    0.44   0
   5   3  19    0.27    0.57   0
  -6   3  19    0.17    0.49   0
  -6  -3  19    0.57    0.34   0
  -1  -4  19    0.28    0.27   0
   1   4  19    0.52    0.35   0
   1  -4  19    0.28    0.36   0
  -1   4  19    0.25    0.28   0
   1  -4 -19    0.61    0.38   0
  -1  -4 -19    0.29    0.27   0
   2   4  19    5.71    0.45   0
  -2  -4  19    4.42    0.30   0
   2  -4  19    4.70    0.42   0
  -2   4  19    5.14    0.33   0
   2  -4 -19    5.31    0.44   0
  -2  -4 -19    6.44    0.45   0
  -3   4  19    0.61    0.30   0
   3   4  19    1.10    0.40   0
  -3  -4  19    0.48    0.27   0
   3  -4  19    0.74    0.39   0
  -3  -4 -19    0.35    0.31   0
  -4   4  19   -0.05    0.30   0
   4   4  19    0.21    0.41   0
   4  -4  19    0.10    0.51   0
  -4  -4  19    0.34    0.30   0
  -4  -4 -19    0.27    0.43   0
   5  -4  19    0.00    0.68   0
  -5  -4  19    0.35    0.32   0
   5   4  19    0.01    0.46   0
  -5   4  19    0.25    0.47   0
  -5  -4 -19   -0.05    0.48   0
   1   5  19    0.16    0.40   0
  -1   5  19    0.31    0.38   0
  -1  -5  19    0.54    0.38   0
   1  -5  19    0.56    0.28   0
  -1  -5 -19    0.82    0.40   0
   1  -5 -19    0.62    0.39   0
   2   5  19    3.81    0.44   0
  -2  -5  19    3.21    0.32   0
  -2   5  19    2.73    0.32   0
   2  -5  19    3.42    0.44   0
  -2  -5 -19    3.61    0.46   0
   2  -5 -19    4.14    0.46   0
   3  -5  19    0.36    0.42   0
   3   5  19    0.00    0.41   0
  -3  -5  19    0.12    0.30   0
  -3   5  19    0.08    0.31   0
   3  -5 -19    0.13    0.29   0
  -3  -5 -19    0.50    0.43   0
   4  -5  19   -0.32    0.47   0
  -4  -5  19    0.57    0.44   0
  -4   5  19   -0.19    0.29   0
   4   5  19    0.18    0.32   0
  -4  -5 -19    0.85    0.46   0
   1   6  19    0.01    0.43   0
  -1   6  19    0.21    0.40   0
  -1  -6  19    0.38    0.42   0
   1  -6  19   -0.15    0.42   0
  -1  -6 -19    0.27    0.31   0
   1  -6 -19    0.34    0.41   0
   2  -6  19    2.62    0.49   0
   2   6  19    2.74    0.47   0
  -2   6  19    4.11    0.47   0
  -2  -6  19    2.97    0.43   0
  -2  -6 -19    3.63    0.49   0
   2  -6 -19    4.28    0.48   0
   3   6  19    0.41    0.45   0
   3  -6  19    0.24    0.32   0
  -3   6  19   -0.02    0.45   0
  -3  -6  19    0.31    0.30   0
  -3  -6 -19    0.34    0.45   0
   3  -6 -19   -0.03    0.33   0
   1  -7  19   -0.10    0.33   0
   1   7  19   -0.06    0.47   0
  -1   7  19   -0.25    0.43   0
  -1  -7  19    0.08    0.31   0
  -1  -7 -19    0.25    0.46   0
   1  -7 -19    0.56    0.45   0
   2   7  19    0.40    0.47   0
   2  -7  19    0.29    0.49   0
  -2   7  19    0.31    0.46   0
  -2  -7  19    0.07    0.46   0
   2  -7 -19    0.77    0.47   0
  -2  -7 -19    0.34    0.48   0
   0   0  20   23.88    0.47   0
  -2   0  20   20.38    0.51   0
   2   0  20   15.22    0.56   0
   4   0  20    1.59    0.51   0
   4   0  20    1.44    0.60   0
  -4   0  20    0.89    0.29   0
  -6   0  20   -0.12    0.44   0
   0   1  20    7.92    0.34   0
  -1   1  20    3.79    0.30   0
   1   1  20    4.48    0.39   0
   2   1  20    2.98    0.40   0
  -2   1  20    2.61    0.27   0
   2  -1  20    2.23    0.40   0
   3  -1  20    6.15    0.45   0
   3  -1  20    6.40    0.47   0
  -3   1  20    7.65    0.43   0
   3   1  20    7.29    0.46   0
   4  -1  20    0.72    0.54   0
   4   1  20    0.44    0.40   0
  -4   1  20    0.45    0.30   0
   4  -1  20    0.53    0.56   0
  -5  -1  20    0.23    0.30   0
  -5   1  20    0.16    0.44   0
  -6  -1  20   -0.06    0.32   0
  -6   1  20    0.33    0.46   0
   0   2  20   29.85    0.61   0
   1   2  20   10.06    0.41   0
   1  -2  20    9.54    0.42   0
  -1   2  20    8.85    0.33   0
   2   2  20    0.62    0.37   0
   2  -2  20    0.46    0.25   0
  -2   2  20    0.44    0.36   0
   3  -2  20    0.50    0.40   0
   3   2  20    0.51    0.39   0
  -3   2  20    1.18    0.28   0
   4   2  20    3.03    0.46   0
  -4  -2  20    3.32    0.31   0
   4  -2  20    2.68    0.58   0
  -4   2  20    3.58    0.32   0
   4  -2  20    2.39    0.55   0
  -5  -2  20    0.58    0.43   0
  -5   2  20    0.53    0.30   0
   5   2  20    0.20    0.62   0
  -6  -2  20   -0.17    0.45   0
  -6   2  20   -0.06    0.34   0
   0   3  20    7.79    0.33   0
   0  -3  20    6.97    0.32   0
   0  -3 -20    9.19    0.46   0
  -1   3  20    6.79    0.40   0
  -1  -3  20    3.97    0.29   0
   1  -3  20    5.49    0.41   0
   1   3  20    5.85    0.42   0
   1  -3 -20    3.29    0.31   0
  -1  -3 -20    5.95    0.45   0
  -2   3  20    0.04    0.37   0
  -2  -3  20    0.43    0.36   0
   2  -3  20   -0.09    0.35   0
   2   3  20    0.30    0.39   0
  -2  -3 -20    0.13    0.28   0
   3   3  20   -0.14    0.39   0
  -3   3  20    0.37    0.39   0
  -3  -3  20    0.34    0.26   0
   3  -3  20   -0.03    0.38   0
  -3  -3 -20   -0.07    0.27   0
   4  -3  20    2.06    0.55   0
   4   3  20    2.13    0.54   0
  -4  -3  20    2.97    0.43   0
  -4   3  20    2.78    0.35   0
  -4  -3 -20    2.07    0.48   0
  -5   3  20    0.36    0.44   0
  -5  -3  20   -0.05    0.29   0
   5   3  20    0.04    0.57   0
   0  -4  20    6.78    0.34   0
   0   4  20    6.64    0.36   0
   0  -4 -20    9.54    0.50   0
  -1  -4  20    3.67    0.41   0
   1   4  20    3.46    0.39   0
   1  -4  20    3.22    0.41   0
  -1   4  20    3.82    0.42   0
   1  -4 -20    4.13    0.40   0
  -1  -4 -20    3.20    0.32   0
  -2   4  20    0.32    0.37   0
   2   4  20    0.31    0.40   0
  -2  -4  20    0.43    0.36   0
   2  -4  20    0.05    0.39   0
   2  -4 -20    0.28    0.27   0
  -2  -4 -20    0.73    0.37   0
  -3   4  20    2.13    0.44   0
   3   4  20    1.42    0.43   0
  -3  -4  20    1.41    0.41   0
   3  -4  20    0.83    0.40   0
  -3  -4 -20    1.89    0.43   0
   4   4  20    0.75    0.45   0
  -4   4  20    1.13    0.45   0
   4  -4  20    0.96    0.55   0
  -4  -4  20    1.33    0.44   0
  -4  -4 -20    0.91    0.45   0
  -5  -4  20    0.63    0.47   0
   5   4  20    0.48    0.57   0
   5  -4  20    0.17    0.71   0
  -5   4  20    0.49    0.32   0
  -5  -4 -20    0.39    0.51   0
   0   5  20    1.07    0.28   0
   0  -5  20    1.36    0.40   0
   0  -5 -20    1.47    0.31   0
   1   5  20    4.09    0.33   0
  -1   5  20    5.75    0.44   0
  -1  -5  20    2.93    0.31   0
   1  -5  20    3.63    0.33   0
   1  -5 -20    4.22    0.34   0
  -1  -5 -20    3.21    0.34   0
   2   5  20    0.77    0.39   0
  -2  -5  20    0.70    0.41   0
  -2   5  20    0.49    0.40   0
   2  -5  20    0.33    0.40   0
  -2  -5 -20    0.45    0.42   0
   2  -5 -20    0.82    0.31   0
   3  -5  20    0.87    0.42   0
   3   5  20    0.65    0.32   0
  -3  -5  20    0.84    0.28   0
  -3   5  20    0.65    0.45   0
  -3  -5 -20    1.33    0.47   0
   3  -5 -20    1.72    0.46   0
   4  -5  20    0.13    0.51   0
  -4  -5  20    0.70    0.33   0
  -4   5  20    0.75    0.46   0
   4   5  20    0.58    0.45   0
  -4  -5 -20    0.90    0.47   0
   0   6  20    0.06    0.29   0
   0  -6  20    0.46    0.43   0
   0  -6 -20   -0.08    0.42   0
   1   6  20    0.36    0.46   0
  -1   6  20    0.44    0.29   0
  -1  -6  20    1.47    0.43   0
   1  -6  20    0.48    0.42   0
  -1  -6 -20    0.98    0.33   0
   1  -6 -20    0.73    0.30   0
   2  -6  20    1.06    0.47   0
   2   6  20    1.08    0.46   0
  -2   6  20    1.15    0.32   0
  -2  -6  20    0.54    0.31   0
  -2  -6 -20    0.94    0.35   0
   2  -6 -20    1.02    0.33   0
   3   6  20    0.45    0.44   0
   3  -6  20    0.14    0.49   0
  -3   6  20    0.73    0.34   0
  -3  -6  20    0.18    0.45   0
  -3  -6 -20    0.42    0.47   0
   3  -6 -20    0.61    0.48   0
   0   7  20   -0.02    0.44   0
   0  -7  20    0.58    0.33   0
   0  -7 -20    0.08    0.46   0
   1  -7  20    1.21    0.49   0
   1   7  20    1.65    0.51   0
  -1   7  20    1.67    0.48   0
  -1  -7  20    0.91    0.49   0
  -1  -7 -20    1.64    0.51   0
   1  -7 -20    1.69    0.51   0
   2   7  20    0.15    0.47   0
  -2   7  20    0.34    0.46   0
  -2  -7  20   -0.18    0.46   0
  -2  -7 -20    0.47    0.49   0
   2   0  21    3.32    0.41   0
  -2   0  21    3.28    0.38   0
   4   0  21    2.39    0.55   0
  -4   0  21    2.78    0.42   0
  -6   0  21    0.15    0.33   0
  -1   1  21    9.82    0.44   0
   1   1  21    9.53    0.43   0
   2  -1  21    0.33    0.38   0
   2   1  21    0.50    0.37   0
  -2   1  21    0.50    0.35   0
   3   1  21    3.42    0.44   0
   3  -1  21    2.53    0.44   0
   3  -1  21    3.33    0.54   0
  -3   1  21    3.78    0.42   0
   4  -1  21    1.05    0.53   0
   4   1  21    0.80    0.51   0
  -4   1  21    0.92    0.29   0
   4  -1  21    0.98    0.51   0
  -5  -1  21   -0.14    0.43   0
  -5   1  21    0.29    0.45   0
  -6  -1  21    0.18    0.48   0
  -6   1  21   -0.03    0.34   0
   1   2  21   14.86    0.50   0
   1  -2  21   11.09    0.37   0
  -1   2  21   14.29    0.39   0
   2   2  21    0.67    0.38   0
   2  -2  21    0.65    0.38   0
  -2   2  21    1.02    0.38   0
   3  -2  21    3.08    0.43   0
   3   2  21    3.19    0.41   0
  -3   2  21    3.62    0.31   0
   4   2  21    1.16    0.44   0
  -4  -2  21    0.63    0.30   0
   4  -2  21    0.84    0.54   0
   4  -2  21    0.64    0.49   0
  -4   2  21    1.30    0.29   0
  -5  -2  21    0.08    0.29   0
  -5   2  21    0.09    0.31   0
   5   2  21    0.34    0.65   0
  -6   2  21    0.06    0.37   0
  -1   3  21    6.29    0.33   0
  -1  -3  21    6.62    0.42   0
   1  -3  21    7.24    0.44   0
   1   3  21    7.99    0.45   0
  -1  -3 -21    7.20    0.47   0
  -2   3  21    3.48    0.31   0
  -2  -3  21    2.72    0.28   0
   2  -3  21    3.14    0.32   0
   2   3  21    3.81    0.42   0
  -2  -3 -21    4.25    0.43   0
  -3   3  21    0.63    0.39   0
   3   3  21    0.29    0.40   0
  -3  -3  21   -0.08    0.38   0
   3  -3  21    0.20    0.39   0
  -3  -3 -21   -0.19    0.41   0
   4  -3  21    0.26    0.52   0
   4   3  21    0.49    0.44   0
  -4   3  21    0.39    0.40   0
  -4  -3  21    0.32    0.29   0
  -5   3  21    0.73    0.44   0
  -5  -3  21    0.84    0.45   0
   5   3  21    0.56    0.59   0
  -1  -4  21   14.00    0.47   0
   1  -4  21   13.37    0.50   0
   1   4  21   15.13    0.49   0
  -1   4  21   12.58    0.40   0
  -1  -4 -21   15.14    0.56   0
   1  -4 -21    9.60    0.40   0
  -2   4  21    0.94    0.38   0
   2   4  21    0.82    0.40   0
  -2  -4  21    0.51    0.38   0
   2  -4  21    0.82    0.28   0
  -2  -4 -21    0.53    0.40   0
   2  -4 -21    0.95    0.38   0
  -3   4  21    0.62    0.31   0
   3   4  21    1.37    0.43   0
  -3  -4  21    1.31    0.41   0
   3  -4  21    1.00    0.42   0
  -3  -4 -21    1.25    0.43   0
  -4   4  21    0.56    0.32   0
   4   4  21    0.26    0.44   0
   4  -4  21    0.26    0.55   0
  -4  -4  21    0.48    0.30   0
  -4  -4 -21    0.65    0.46   0
  -5   4  21    0.90    0.49   0
  -5  -4  21    0.36    0.34   0
   5  -4  21   -0.08    0.72   0
   5  -4  21    0.21    0.72   0
   5   4  21    0.36    0.48   0
  -5  -4 -21    0.04    0.51   0
   1   5  21    1.18    0.30   0
  -1  -5  21    1.28    0.28   0
  -1   5  21    1.67    0.30   0
   1  -5  21    1.40    0.29   0
   1  -5 -21    1.28    0.31   0
  -1  -5 -21    1.48    0.31   0
   2   5  21    0.55    0.42   0
  -2  -5  21    0.71    0.41   0
  -2   5  21    0.35    0.29   0
   2  -5  21    0.47    0.43   0
  -2  -5 -21    0.47    0.30   0
   2  -5 -21    0.50    0.43   0
   3  -5  21    0.20    0.43   0
   3   5  21    0.30    0.31   0
  -3  -5  21    0.54    0.41   0
  -3   5  21    0.16    0.30   0
   3  -5 -21    0.19    0.32   0
  -3  -5 -21   -0.05    0.45   0
   4   5  21    0.29    0.44   0
   4  -5  21    0.22    0.47   0
  -4  -5  21    0.16    0.47   0
  -4   5  21    0.73    0.35   0
  -4  -5 -21    0.47    0.48   0
   1   6  21    2.35    0.46   0
  -1   6  21    2.74    0.45   0
  -1  -6  21    3.29    0.46   0
   1  -6  21    2.23    0.46   0
  -1  -6 -21    2.23    0.35   0
   1  -6 -21    2.04    0.33   0
   2  -6  21    1.29    0.45   0
   2   6  21    1.50    0.44   0
  -2   6  21    0.69    0.33   0
  -2  -6  21    1.01    0.32   0
  -2  -6 -21    1.32    0.34   0
   2  -6 -21    1.01    0.46   0
   3   6  21    0.38    0.48   0
   3  -6  21    0.14    0.47   0
  -3   6  21    0.28    0.34   0
  -3  -6  21    0.74    0.46   0
   3  -6 -21    0.31    0.47   0
  -3  -6 -21    0.53    0.33   0
   1  -7  21   -0.07    0.48   0
   1   7  21    0.23    0.33   0
  -1   7  21    0.03    0.32   0
  -1  -7  21    0.37    0.47   0
  -1  -7 -21    0.37    0.49   0
   1  -7 -21    0.35    0.33   0
   0   0  22  178.78    1.20   0
  -2   0  22    4.56    0.31   0
   2   0  22    4.98    0.42   0
  -4   0  22    0.19    0.29   0
   4   0  22    0.61    0.52   0
  -6   0  22    0.49    0.50   0
   0   1  22   14.03    0.50   0
  -1   1  22   23.05    0.44   0
   1   1  22   26.11    0.57   0
   2  -1  22    0.13    0.38   0
   2   1  22    0.62    0.38   0
  -2   1  22    0.88    0.26   0
   3   1  22   16.11    0.57   0
   3  -1  22   11.68    0.55   0
   3  -1  22   10.89    0.55   0
  -3   1  22   16.78    0.42   0
   4  -1  22    0.02    0.51   0
   4   1  22    0.12    0.51   0
  -4   1  22    0.66    0.40   0
   4  -1  22    0.07    0.48   0
  -5  -1  22    0.54    0.42   0
  -5   1  22    0.94    0.46   0
   5   1  22    0.58    0.81   0
   5   1  22    0.41    0.81   0
  -6   1  22    0.33    0.34   0
  -6  -1  22   -0.24    0.48   0
   0   2  22   88.66    0.82   0
   1   2  22   14.92    0.49   0
   1  -2  22   13.37    0.49   0
  -1   2  22   13.14    0.38   0
   2   2  22    0.31    0.25   0
   2  -2  22    0.58    0.39   0
  -2   2  22    0.35    0.37   0
   3  -2  22    0.09    0.40   0
   3  -2  22    0.83    0.40   0
   3   2  22    1.04    0.41   0
  -3   2  22    1.51    0.29   0
   4   2  22    1.25    0.53   0
   4  -2  22    0.94    0.56   0
   4  -2  22    0.96    0.46   0
  -4   2  22    1.56    0.33   0
  -5  -2  22    0.19    0.41   0
  -5   2  22    0.21    0.32   0
   5   2  22    0.05    0.55   0
   0   3  22   11.56    0.39   0
   0  -3  22   11.98    0.38   0
   0  -3 -22   11.18    0.41   0
  -1   3  22   25.26    0.61   0
  -1  -3  22   19.89    0.45   0
   1  -3  22   16.72    0.41   0
   1   3  22   24.36    0.56   0
  -1  -3 -22   23.46    0.62   0
  -2   3  22    9.34    0.46   0
  -2  -3  22    8.07    0.44   0
   2  -3  22    7.48    0.47   0
   2   3  22    9.55    0.46   0
  -2  -3 -22    9.20    0.49   0
  -3   3  22    2.74    0.32   0
   3   3  22    2.45    0.42   0
  -3  -3  22    2.69    0.30   0
   3  -3  22    2.07    0.52   0
  -3  -3 -22    2.58    0.43   0
   4  -3  22    0.22    0.53   0
   4   3  22    0.37    0.53   0
  -4   3  22    0.63    0.45   0
  -4  -3  22    0.47    0.44   0
  -5   3  22    0.73    0.35   0
  -5  -3  22    0.91    0.47   0
   5   3  22    0.60    0.48   0
   0  -4  22   17.06    0.52   0
   0   4  22   14.81    0.43   0
   0  -4 -22   14.29    0.44   0
  -1  -4  22    8.59    0.37   0
   1  -4  22    9.15    0.45   0
   1   4  22    9.44    0.50   0
  -1   4  22   11.03    0.49   0
   1  -4 -22    8.10    0.37   0
  -1  -4 -22    9.96    0.52   0
  -2   4  22    3.02    0.43   0
   2   4  22    3.03    0.42   0
  -2  -4  22    2.41    0.30   0
   2  -4  22    1.54    0.32   0
  -2  -4 -22    2.78    0.43   0
  -3   4  22    0.94    0.43   0
   3   4  22    0.87    0.31   0
  -3  -4  22    1.19    0.42   0
   3  -4  22    0.65    0.43   0
  -3  -4 -22    1.08    0.45   0
   4   4  22    0.68    0.47   0
  -4   4  22    1.14    0.45   0
   4  -4  22    0.26    0.47   0
  -4  -4  22    0.85    0.45   0
  -4  -4 -22    0.41    0.46   0
  -5   4  22    0.69    0.33   0
   0   5  22    2.29    0.45   0
   0  -5  22    2.11    0.30   0
   0  -5 -22    1.73    0.32   0
   1   5  22    3.41    0.45   0
  -1  -5  22    2.75    0.43   0
  -1   5  22    2.67    0.45   0
   1  -5  22    2.47    0.42   0
   1  -5 -22    2.70    0.45   0
  -1  -5 -22    2.59    0.33   0
   2   5  22    2.87    0.46   0
  -2  -5  22    2.27    0.32   0
  -2   5  22    2.71    0.44   0
   2  -5  22    2.52    0.45   0
   2  -5 -22    1.92    0.32   0
  -2  -5 -22    3.31    0.48   0
   3  -5  22    0.20    0.31   0
   3   5  22    0.08    0.32   0
  -3  -5  22    0.09    0.30   0
  -3   5  22    0.28    0.44   0
  -3  -5 -22    0.13    0.45   0
   4   5  22    0.09    0.48   0
   4  -5  22    0.18    0.47   0
  -4  -5  22   -0.14    0.46   0
  -4   5  22    0.42    0.47   0
  -4  -5 -22    0.32    0.48   0
   0   6  22    0.17    0.45   0
   0  -6  22   -0.20    0.41   0
   0  -6 -22    0.45    0.31   0
   1   6  22    1.71    0.34   0
  -1   6  22    2.37    0.47   0
  -1  -6  22    1.47    0.34   0
   1  -6  22    2.91    0.46   0
   1  -6 -22    2.40    0.46   0
  -1  -6 -22    1.93    0.35   0
   2  -6  22    1.16    0.47   0
   2   6  22    1.65    0.49   0
  -2   6  22    1.47    0.46   0
  -2  -6  22    0.83    0.46   0
  -2  -6 -22    0.64    0.36   0
   2  -6 -22    1.23    0.33   0
   3   6  22   -0.28    0.50   0
   3  -6  22    0.61    0.48   0
  -3   6  22    0.37    0.47   0
  -3  -6  22   -0.23    0.32   0
   3  -6 -22    0.43    0.35   0
  -3  -6 -22    0.26    0.49   0
   0   7  22   -0.46    0.34   0
   0  -7  22    0.31    0.48   0
   2   0  23   17.22    0.54   0
  -2   0  23   14.27    0.38   0
  -4   0  23    0.56    0.44   0
   4   0  23    1.28    0.56   0
   1  -1  23    3.14    0.47   0
  -1   1  23    8.56    0.44   0
   1   1  23    8.28    0.45   0
   2   1  23    4.84    0.32   0
  -2   1  23    6.01    0.32   0
   2  -1  23    5.65    0.45   0
   3   1  23   17.03    0.59   0
   3  -1  23   18.32    0.60   0
   3  -1  23   17.66    0.61   0
  -3   1  23   20.75    0.55   0
   4  -1  23    0.04    0.51   0
   4   1  23    0.19    0.43   0
  -4   1  23    0.31    0.42   0
   4  -1  23    0.13    0.53   0
  -4  -1  23    0.31    0.30   0
  -5   1  23    0.33    0.34   0
   5   1  23    0.05    0.73   0
  -5  -1  23   -0.00    0.30   0
   5   1  23   -0.01    0.72   0
   1   2  23   12.53    0.50   0
   1  -2  23   11.56    0.49   0
  -1   2  23   10.53    0.37   0
   2   2  23    1.82    0.39   0
   2  -2  23    1.66    0.41   0
  -2   2  23    2.08    0.40   0
   3  -2  23   -0.16    0.51   0
   3  -2  23    0.60    0.40   0
   3   2  23    0.60    0.40   0
  -3   2  23    0.93    0.40   0
   4   2  23    0.67    0.43   0
   4  -2  23    0.66    0.56   0
   4  -2  23    0.56    0.44   0
  -4   2  23    0.83    0.33   0
  -5  -2  23    0.10    0.42   0
  -5   2  23    0.40    0.33   0
   5   2  23    0.07    0.57   0
   1   3  23    7.07    0.47   0
  -1   3  23    6.89    0.46   0
  -1  -3  23    6.27    0.44   0
   1  -3  23    7.25    0.46   0
  -2   3  23   32.40    0.61   0
  -2  -3  23   28.23    0.47   0
   2  -3  23   28.00    0.65   0
   2   3  23   31.47    0.66   0
  -3   3  23    7.88    0.39   0
  -3  -3  23    5.76    0.35   0
   3   3  23    6.76    0.50   0
   3  -3  23    7.20    0.49   0
   4   3  23    1.03    0.47   0
  -4   3  23    2.24    0.46   0
  -4  -3  23    1.42    0.44   0
   4  -3  23    0.27    0.58   0
   4  -3  23    1.42    0.57   0
  -5   3  23   -0.05    0.34   0
  -5  -3  23   -0.12    0.31   0
   5   3  23    0.01    0.51   0
  -1  -4  23    7.74    0.47   0
   1  -4  23    5.28    0.36   0
   1   4  23    5.23    0.35   0
  -1   4  23    5.58    0.36   0
   1  -4 -23    7.51    0.47   0
  -1  -4 -23    7.66    0.50   0
  -2   4  23    0.54    0.28   0
   2   4  23    0.55    0.39   0
  -2  -4  23    0.11    0.41   0
   2  -4  23    0.20    0.42   0
  -2  -4 -23    0.37    0.29   0
  -3   4  23   -0.10    0.29   0
   3   4  23    0.31    0.43   0
  -3  -4  23    0.19    0.28   0
   3  -4  23   -0.37    0.44   0
  -3  -4 -23    0.09    0.30   0
  -4   4  23    1.36    0.47   0
   4  -4  23    0.76    0.51   0
   4   4  23    1.22    0.48   0
  -4  -4  23    0.77    0.33   0
  -4  -4 -23    0.87    0.49   0
   1   5  23    0.52    0.43   0
  -1  -5  23    0.51    0.31   0
  -1   5  23    0.49    0.29   0
   1  -5  23    0.23    0.42   0
  -1  -5 -23    0.39    0.32   0
   1  -5 -23    0.25    0.45   0
   2   5  23   13.84    0.60   0
  -2  -5  23   14.71    0.54   0
  -2   5  23   13.58    0.45   0
   2  -5  23   13.59    0.57   0
  -2  -5 -23   15.14    0.62   0
   2  -5 -23   12.55    0.56   0
   3  -5  23    0.31    0.45   0
   3   5  23    0.52    0.45   0
  -3  -5  23   -0.03    0.45   0
  -3   5  23    0.44    0.33   0
  -3  -5 -23    0.22    0.47   0
   4   5  23    0.46    0.48   0
  -4  -5  23    0.29    0.35   0
  -4   5  23   -0.09    0.35   0
   1   6  23    1.08    0.47   0
  -1   6  23    1.72    0.34   0
  -1  -6  23    1.91    0.47   0
   1  -6  23    1.76    0.34   0
   1  -6 -23    2.46    0.49   0
  -1  -6 -23    1.75    0.36   0
   2   6  23    0.14    0.46   0
  -2   6  23    0.14    0.32   0
  -2  -6  23   -0.05    0.32   0
   2  -6  23    0.45    0.46   0
  -2  -6 -23    0.02    0.48   0
   2  -6 -23   -0.33    0.47   0
   0   0  24  382.84    1.58   0
   2   0  24    3.25    0.42   0
  -2   0  24    1.79    0.41   0
  -4   0  24    3.58    0.34   0
   4   0  24    3.19    0.57   0
   0   1  24    8.43    0.45   0
  -1   1  24   53.83    0.74   0
   1  -1  24   32.23    0.73   0
   1   1  24   46.85    0.64   0
   2   1  24    3.61    0.30   0
   2  -1  24    2.56    0.32   0
  -2   1  24    4.87    0.42   0
   3   1  24    4.52    0.47   0
   3  -1  24    5.25    0.49   0
   3  -1  24    4.69    0.47   0
  -3   1  24    5.32    0.33   0
  -4  -1  24   -0.12    0.31   0
   4  -1  24   -0.10    0.53   0
  -4   1  24   -0.04    0.31   0
   4  -1  24   -0.05    0.52   0
   4   1  24    0.10    0.54   0
   5   1  24    0.05    0.72   0
  -5   1  24   -0.05    0.44   0
   5   1  24    0.16    0.72   0
  -5  -1  24   -0.00    0.44   0
   0   2  24  238.19    1.31   0
   1  -2  24   12.21    0.52   0
   1   2  24    9.66    0.38   0
  -1   2  24   14.32    0.50   0
   2   2  24    1.10    0.40   0
   2  -2  24    0.94    0.40   0
  -2   2  24    1.10    0.37   0
   3  -2  24    0.30    0.42   0
   3  -2  24    0.36    0.42   0
   3   2  24    0.43    0.40   0
  -3   2  24    0.33    0.41   0
   4  -2  24    1.37    0.48   0
   4   2  24    1.38    0.57   0
   4  -2  24    1.15    0.54   0
  -4   2  24    2.03    0.44   0
  -5  -2  24    0.30    0.47   0
  -5   2  24    0.35    0.34   0
   5   2  24    0.22    0.60   0
   0   3  24    6.74    0.46   0
   0  -3  24    5.78    0.44   0
   1   3  24   20.85    0.56   0
  -1   3  24   20.69    0.56   0
  -1  -3  24   19.63    0.53   0
   1  -3  24   13.99    0.42   0
  -2   3  24    7.77    0.46   0
  -2  -3  24    5.99    0.33   0
   2  -3  24    8.05    0.50   0
   2   3  24    7.62    0.48   0
  -3   3  24    1.36    0.32   0
  -3  -3  24    1.26    0.41   0
   3   3  24    1.06    0.43   0
   3  -3  24    1.04    0.44   0
   4   3  24    0.58    0.46   0
  -4   3  24    0.06    0.47   0
  -4  -3  24    0.55    0.30   0
   4  -3  24    0.23    0.57   0
   4  -3  24    0.38    0.55   0
  -5   3  24   -0.04    0.49   0
   5  -3  24    0.13    1.09   0
  -5  -3  24    0.48    0.47   0
   5  -3  24    0.06    1.01   0
   5   3  24    0.02    0.60   0
   0  -4  24   12.98    0.51   0
   0   4  24   12.15    0.43   0
   0  -4 -24   11.45    0.43   0
  -1   4  24   25.71    0.66   0
  -1  -4  24   22.57    0.59   0
   1  -4  24   21.84    0.59   0
   1   4  24   24.32    0.62   0
  -1  -4 -24   23.04    0.63   0
   1  -4 -24   15.26    0.48   0
  -2   4  24    0.59    0.43   0
   2   4  24    0.17    0.30   0
  -2  -4  24    0.03    0.41   0
   2  -4  24    0.21    0.43   0
  -2  -4 -24    0.41    0.30   0
  -3   4  24    0.48    0.32   0
   3   4  24    0.20    0.45   0
  -3  -4  24    0.23    0.41   0
   3  -4  24    0.05    0.45   0
  -3  -4 -24    0.50    0.45   0
   4  -4  24   -0.16    0.47   0
  -4   4  24    0.46    0.32   0
   4   4  24    0.21    0.50   0
  -4  -4  24    0.53    0.44   0
  -4  -4 -24    0.18    0.36   0
   0   5  24    5.06    0.51   0
   0  -5  24    3.03    0.34   0
   0  -5 -24    5.23    0.51   0
   1   5  24    1.75    0.34   0
  -1  -5  24    2.10    0.45   0
  -1   5  24    3.17    0.45   0
   1  -5  24    1.39    0.44   0
   1  -5 -24    1.49    0.32   0
  -1  -5 -24    1.29    0.35   0
   2   5  24    3.90    0.39   0
  -2  -5  24    3.87    0.35   0
  -2   5  24    5.36    0.49   0
   2  -5  24    4.02    0.54   0
  -2  -5 -24    5.21    0.53   0
   2  -5 -24    2.22    0.34   0
   3   5  24    0.30    0.49   0
  -3  -5  24    0.39    0.33   0
  -3   5  24    0.29    0.49   0
   3  -5  24    0.50    0.46   0
  -3  -5 -24    0.25    0.35   0
   0   6  24    0.17    0.47   0
   0  -6  24   -0.24    0.43   0
   0  -6 -24    0.50    0.47   0
   1   6  24    2.32    0.53   0
  -1   6  24    2.61    0.48   0
  -1  -6  24    3.05    0.52   0
   1  -6  24    2.23    0.49   0
  -1  -6 -24    2.01    0.38   0
   1  -6 -24    2.56    0.37   0
   2   6  24    0.31    0.34   0
  -2   6  24    0.23    0.46   0
  -2  -6  24    0.18    0.46   0
   2  -6  24   -0.10    0.34   0
  -2  -6 -24    0.50    0.49   0
   2  -6 -24   -0.12    0.32   0
   2   0  25   12.01    0.49   0
  -2   0  25   12.88    0.48   0
  -4   0  25    2.46    0.34   0
   4   0  25    2.58    0.57   0
  -1   1  25   47.24    0.67   0
   1  -1  25   34.34    0.73   0
   1   1  25   46.43    0.71   0
   2  -1  25    0.22    0.30   0
   2   1  25    0.53    0.29   0
  -2   1  25    0.62    0.28   0
   3   1  25    5.49    0.38   0
   3  -1  25    9.15    0.62   0
   3  -1  25    7.95    0.53   0
  -3   1  25    9.88    0.49   0
  -4  -1  25   -0.73    0.45   0
   4  -1  25    0.10    0.45   0
  -4   1  25   -0.22    0.45   0
   4  -1  25   -0.05    0.52   0
   4   1  25    0.02    0.55   0
   5   1  25    0.73    0.71   0
  -5   1  25    1.26    0.48   0
  -5  -1  25    0.13    0.47   0
   5   1  25    0.95    0.74   0
   1   2  25    9.24    0.37   0
   1  -2  25   12.13    0.49   0
  -1   2  25   12.82    0.50   0
   2   2  25   10.13    0.50   0
   2  -2  25    9.50    0.49   0
  -2   2  25   10.26    0.36   0
   3  -2  25    2.10    0.49   0
   3   2  25    2.23    0.41   0
   3  -2  25    0.29    0.42   0
  -3   2  25    2.03    0.43   0
   4  -2  25    1.82    0.49   0
   4   2  25    1.52    0.57   0
   4  -2  25    1.50    0.49   0
  -4   2  25    2.84    0.47   0
   5   2  25   -0.03    0.60   0
  -5  -2  25    0.19    0.48   0
  -5   2  25   -0.22    0.36   0
   1   3  25    4.89    0.34   0
  -1   3  25    4.45    0.35   0
  -1  -3  25    6.25    0.46   0
   1  -3  25    5.88    0.45   0
  -2   3  25    3.22    0.44   0
  -2  -3  25    1.68    0.31   0
   2  -3  25    2.23    0.44   0
   2   3  25    2.97    0.44   0
  -3   3  25    0.68    0.30   0
  -3  -3  25    0.95    0.41   0
   3   3  25    0.77    0.43   0
   3  -3  25    1.07    0.45   0
   4  -3  25   -0.14    0.60   0
   4   3  25   -0.21    0.46   0
  -4   3  25    0.36    0.45   0
  -4  -3  25    0.22    0.32   0
   4  -3  25    0.39    0.58   0
  -1   4  25   15.28    0.54   0
  -1  -4  25    8.80    0.40   0
   1  -4  25    7.58    0.40   0
   1   4  25   12.24    0.52   0
  -1  -4 -25   12.08    0.54   0
  -2   4  25    1.73    0.43   0
  -2  -4  25    1.32    0.33   0
   2   4  25    1.66    0.45   0
   2  -4  25    1.54    0.44   0
  -2  -4 -25    2.29    0.46   0
  -3   4  25    3.31    0.47   0
   3   4  25    2.83    0.49   0
  -3  -4  25    2.39    0.33   0
   3  -4  25    2.12    0.49   0
  -3  -4 -25    2.72    0.51   0
   4  -4  25    0.50    0.59   0
  -4   4  25    0.41    0.35   0
   4   4  25    0.35    0.51   0
  -4  -4  25    0.50    0.45   0
   1   5  25    0.40    0.45   0
  -1  -5  25    0.15    0.30   0
  -1   5  25   -0.23    0.32   0
   1  -5  25    0.04    0.42   0
  -1  -5 -25    0.41    0.31   0
   1  -5 -25    0.92    0.44   0
   2   5  25    0.86    0.47   0
  -2  -5  25    0.64    0.46   0
  -2   5  25    0.77    0.33   0
   2  -5  25    0.43    0.33   0
  -2  -5 -25    1.41    0.47   0
   3   5  25    0.42    0.49   0
  -3  -5  25    0.87    0.45   0
  -3   5  25    0.08    0.33   0
   3  -5  25    0.20    0.49   0
  -3  -5 -25    0.22    0.49   0
   1   6  25    1.25    0.37   0
  -1   6  25    0.97    0.35   0
  -1  -6  25    1.15    0.47   0
   1  -6  25    0.78    0.47   0
  -1  -6 -25    1.61    0.51   0
   1  -6 -25    1.60    0.50   0
   0   0  26    7.99    0.35   0
   2   0  26   13.16    0.52   0
  -2   0  26   13.84    0.48   0
  -4   0  26    3.93    0.48   0
   4   0  26    3.62    0.53   0
   0   1  26    1.19    0.39   0
   0  -1  26   -0.16    0.29   0
  -1   1  26   18.93    0.55   0
   1  -1  26   19.30    0.56   0
   1   1  26   20.28    0.56   0
   2  -1  26    0.10    0.41   0
   2   1  26    0.18    0.41   0
  -2   1  26    0.43    0.38   0
   3   1  26   -0.17    0.41   0
   3  -1  26    0.53    0.43   0
   3  -1  26    0.15    0.42   0
  -3  -1  26    0.38    0.40   0
  -3   1  26    0.26    0.41   0
  -4  -1  26    0.11    0.44   0
  -4   1  26    0.31    0.31   0
   4  -1  26   -0.02    0.47   0
   4  -1  26    0.04    0.56   0
   4   1  26    0.05    0.56   0
  -5  -1  26   -0.18    0.34   0
   5   1  26    0.32    0.71   0
  -5   1  26    0.81    0.35   0
   5   1  26    0.62    0.72   0
   0   2  26   10.58    0.46   0
   1   2  26    0.75    0.29   0
   1  -2  26    1.11    0.40   0
  -1   2  26    0.97    0.39   0
   2   2  26    2.75    0.45   0
   2  -2  26    2.31    0.46   0
  -2   2  26    2.40    0.31   0
   3  -2  26    0.29    0.43   0
   3  -2  26   -0.00    0.43   0
   3   2  26    0.25    0.43   0
  -3   2  26   -0.36    0.31   0
   4  -2  26    0.91    0.49   0
   4   2  26    1.20    0.57   0
   4  -2  26    1.15    0.57   0
  -4   2  26    1.17    0.46   0
   0   3  26    6.68    0.46   0
   0  -3  26    5.28    0.33   0
   1   3  26    6.21    0.48   0
  -1   3  26    5.25    0.36   0
  -1  -3  26    7.75    0.47   0
   1  -3  26    6.29    0.46   0
  -2   3  26    3.66    0.44   0
  -2  -3  26    3.78    0.43   0
   2  -3  26    3.93    0.45   0
   2   3  26    3.99    0.46   0
  -3   3  26    0.24    0.29   0
  -3  -3  26    0.07    0.40   0
   3   3  26    0.54    0.45   0
   3  -3  26   -0.05    0.44   0
   4   3  26   -0.05    0.47   0
  -4   3  26    0.20    0.48   0
  -4  -3  26    0.29    0.34   0
   4  -3  26    0.33    0.61   0
   4  -3  26    0.13    0.50   0
   0  -4  26    2.10    0.42   0
   0   4  26    2.03    0.45   0
  -1   4  26    0.79    0.44   0
  -1  -4  26    0.73    0.43   0
   1  -4  26    1.04    0.43   0
   1   4  26    0.55    0.42   0
  -1  -4 -26    0.50    0.31   0
  -2   4  26    2.51    0.45   0
  -2  -4  26    2.36    0.43   0
   2   4  26    1.64    0.35   0
   2  -4  26    1.89    0.32   0
  -2  -4 -26    1.86    0.35   0
  -3   4  26    0.35    0.46   0
   3   4  26    0.10    0.46   0
  -3  -4  26    0.32    0.31   0
   3  -4  26    0.31    0.47   0
   0  -5  26    1.44    0.34   0
   0   5  26    1.88    0.47   0
   0  -5 -26    1.18    0.34   0
   1   5  26    0.08    0.31   0
  -1  -5  26    0.25    0.46   0
   1  -5  26   -0.28    0.43   0
  -1   5  26   -0.02    0.45   0
  -1  -5 -26   -0.14    0.45   0
   1  -5 -26    0.12    0.31   0
   2   5  26    0.67    0.48   0
  -2  -5  26    1.06    0.46   0
  -2   5  26    1.07    0.34   0
   2  -5  26    0.69    0.47   0
  -2  -5 -26    1.02    0.48   0
  -3   5  26    0.15    0.35   0
   0   6  26    1.04    0.48   0
   0  -6  26    0.06    0.48   0
   0  -6 -26   -0.09    0.35   0
   2   0  27    4.38    0.44   0
  -2   0  27    4.13    0.32   0
  -4   0  27    0.33    0.32   0
   4   0  27    0.48    0.59   0
  -1   1  27    6.95    0.45   0
   1   1  27    4.77    0.34   0
  -1  -1  27    0.35    0.45   0
   1  -1  27    4.94    0.35   0
   2  -1  27    1.52    0.43   0
  -2  -1  27   -0.82    0.40   0
  -2   1  27    1.16    0.28   0
   2   1  27    1.42    0.44   0
  -3  -1  27   -0.03    0.42   0
   3   1  27    1.56    0.47   0
   3  -1  27    1.99    0.47   0
   3  -1  27    1.86    0.44   0
  -3   1  27    2.76    0.43   0
  -4   1  27    0.91    0.46   0
   4  -1  27   -0.05    0.59   0
   4  -1  27    0.03    0.47   0
   4   1  27   -0.21    0.48   0
  -4  -1  27    0.13    0.45   0
   1   2  27    2.60    0.32   0
   1  -2  27    3.63    0.42   0
  -1   2  27    4.01    0.33   0
   2   2  27    2.82    0.43   0
   2  -2  27    0.52    0.40   0
   2  -2  27    1.78    0.43   0
  -2   2  27    2.45    0.43   0
   3  -2  27    0.35    0.45   0
   3  -2  27    0.18    0.45   0
   3   2  27    0.45    0.44   0
  -3   2  27    0.38    0.29   0
   4  -2  27    0.50    0.49   0
   4   2  27    0.53    0.48   0
   4  -2  27    0.40    0.58   0
  -4   2  27    0.48    0.34   0
   1   3  27    1.19    0.42   0
  -1   3  27    0.94    0.33   0
  -1  -3  27    0.87    0.31   0
   1  -3  27    0.77    0.41   0
  -2   3  27    2.42    0.43   0
  -2  -3  27    2.16    0.42   0
   2  -3  27    1.58    0.45   0
   2   3  27    1.52    0.33   0
  -3   3  27    0.03    0.32   0
  -3  -3  27    0.24    0.44   0
   3   3  27    0.27    0.43   0
   3  -3  27   -0.00    0.45   0
   4   3  27    0.62    0.48   0
   4  -3  27    0.05    0.50   0
  -4   3  27    1.33    0.50   0
  -4  -3  27    0.57    0.34   0
   4  -3  27    0.50    0.51   0
  -1   4  27    1.71    0.34   0
  -1  -4  27    2.75    0.45   0
   1  -4  27    1.81    0.33   0
   1   4  27    1.14    0.46   0
  -2   4  27    0.15    0.44   0
  -2  -4  27    0.84    0.43   0
   2   4  27    0.63    0.44   0
   2  -4  27    0.60    0.45   0
  -3   4  27    0.89    0.45   0
   3   4  27    0.49    0.49   0
  -3  -4  27    0.04    0.44   0
   3  -4  27    0.48    0.47   0
   1   5  27   -0.04    0.46   0
  -1  -5  27   -0.01    0.34   0
   1  -5  27    0.37    0.45   0
  -1   5  27    0.73    0.48   0
  -1  -5 -27   -0.03    0.47   0
   2   5  27    0.67    0.48   0
  -2  -5  27    0.83    0.34   0
   2  -5  27    0.47    0.48   0
  -2   5  27    0.72    0.45   0
  -2  -5 -27    0.86    0.49   0
   0   0  28    3.19    0.42   0
   2   0  28    1.11    0.31   0
  -2   0  28    1.13    0.29   0
  -4   0  28    0.44    0.48   0
   4   0  28    0.05    0.49   0
   0   1  28    2.33    0.42   0
   0  -1  28    1.76    0.31   0
  -1   1  28    4.89    0.35   0
   1  -1  28    3.15    0.33   0
  -1  -1  28    0.08    0.44   0
   1   1  28    5.27    0.45   0
   2  -1  28    0.40    0.44   0
  -2   1  28    0.56    0.41   0
   2   1  28    0.29    0.41   0
  -2  -1  28    0.20    0.42   0
  -3  -1  28   -0.08    0.42   0
   3   1  28    1.34    0.45   0
   3  -1  28    1.44    0.47   0
  -3   1  28    1.21    0.31   0
   3  -1  28    1.21    0.45   0
  -4   1  28   -0.05    0.32   0
  -4  -1  28   -0.03    0.33   0
   4  -1  28    0.18    0.59   0
   4  -1  28    0.11    0.48   0
   4   1  28    0.22    0.48   0
   0   2  28    0.23    0.28   0
   1   2  28    3.10    0.44   0
   1  -2  28    2.98    0.41   0
  -1   2  28    2.63    0.33   0
   2   2  28    0.44    0.45   0
   2  -2  28    0.78    0.44   0
  -2   2  28    0.37    0.42   0
   2  -2  28   -0.02    0.32   0
   3  -2  28    0.23    0.45   0
   3  -2  28    0.37    0.43   0
   3   2  28    0.32    0.44   0
  -3   2  28    0.54    0.43   0
   4  -2  28    0.12    0.50   0
   4   2  28    0.30    0.48   0
   4  -2  28    0.18    0.48   0
  -4   2  28    0.08    0.33   0
   0   3  28    1.59    0.33   0
   0  -3  28    1.22    0.29   0
   1   3  28    1.34    0.44   0
  -1   3  28    1.58    0.45   0
  -1  -3  28    1.62    0.44   0
   1  -3  28    0.92    0.31   0
  -2   3  28    2.75    0.45   0
  -2  -3  28    2.65    0.44   0
   2  -3  28    1.79    0.47   0
   2   3  28    3.02    0.47   0
  -3   3  28    0.33    0.33   0
  -3  -3  28    0.34    0.43   0
   3   3  28    0.45    0.46   0
   3  -3  28    0.32    0.46   0
   0  -4  28    1.56    0.45   0
   0   4  28    1.43    0.32   0
  -1   4  28    0.88    0.31   0
  -1  -4  28    0.56    0.45   0
   1  -4  28    0.64    0.46   0
   1   4  28    0.86    0.45   0
  -2   4  28    0.10    0.31   0
  -2  -4  28    0.99    0.46   0
   2   4  28    0.34    0.33   0
   2  -4  28    0.54    0.48   0
  -3   4  28    0.40    0.49   0
   3   4  28    0.11    0.49   0
  -3  -4  28    0.25    0.44   0
   3  -4  28    0.31    0.49   0
   0  -5  28    0.50    0.47   0
   0   5  28    0.54    0.35   0
   1   5  28   -0.02    0.47   0
  -1  -5  28   -0.11    0.34   0
   1  -5  28    0.35    0.32   0
  -1   5  28    0.80    0.47   0
  -1  -5 -28   -0.02    0.48   0
   2   0  29    0.09    0.44   0
  -2   0  29    0.26    0.41   0
  -4   0  29    0.44    0.49   0
   4   0  29    0.56    0.52   0
   4   0  29    0.65    0.52   0
  -1   1  29    1.21    0.40   0
  -1  -1  29    0.51    0.31   0
   1  -1  29   -0.03    0.42   0
   1   1  29    1.36    0.42   0
  -2  -1  29    0.18    0.42   0
  -2   1  29    0.27    0.43   0
   2   1  29    0.92    0.43   0
   2  -1  29    0.77    0.44   0
   3  -1  29    0.35    0.45   0
   3   1  29   -0.01    0.46   0
  -3   1  29    0.84    0.45   0
   3  -1  29    0.03    0.44   0
  -3  -1  29    0.17    0.44   0
  -4  -1  29   -0.07    0.33   0
  -4   1  29    0.95    0.49   0
   4  -1  29    0.21    0.49   0
   4  -1  29    0.48    0.60   0
   4   1  29    0.12    0.49   0
   1   2  29    0.22    0.42   0
   1  -2  29   -0.03    0.30   0
  -1   2  29    0.22    0.43   0
   2   2  29    0.01    0.43   0
   2  -2  29    0.46    0.43   0
   2  -2  29    0.16    0.42   0
  -2   2  29   -0.20    0.30   0
   3  -2  29    0.21    0.46   0
   3  -2  29   -0.30    0.46   0
   3   2  29    0.25    0.33   0
  -3   2  29    0.39    0.44   0
  -4  -2  29    0.10    0.34   0
   4   2  29    0.14    0.50   0
   4  -2  29    0.17    0.51   0
  -4   2  29    0.24    0.48   0
   4  -2  29    0.08    0.51   0
   1   3  29   -0.01    0.45   0
  -1   3  29    0.56    0.43   0
  -1  -3  29    0.03    0.43   0
   1  -3  29    0.16    0.28   0
  -2   3  29    0.20    0.44   0
  -2  -3  29    0.30    0.32   0
   2  -3  29    0.32    0.31   0
   2   3  29    0.52    0.44   0
  -3   3  29    0.38    0.34   0
  -3  -3  29    0.09    0.45   0
   3  -3  29    0.21    0.47   0
   3   3  29    0.47    0.46   0
   3  -3  29    0.56    0.47   0
  -1   4  29    0.36    0.32   0
  -1  -4  29   -0.09    0.32   0
   1  -4  29    0.21    0.46   0
   1   4  29    0.10    0.30   0
  -2   4  29    0.65    0.33   0
  -2  -4  29    0.78    0.46   0
   2   4  29    0.68    0.46   0
   2  -4  29    0.35    0.49   0
   1   5  29    0.20    0.32   0
  -1   5  29   -0.12    0.34   0
   0   0  30    1.51    0.41   0
  -2   0  30    0.81    0.42   0
   2   0  30    1.04    0.45   0
   4   0  30    0.21    0.52   0
  -4   0  30   -0.11    0.34   0
   4   0  30    0.29    0.52   0
   0   1  30    0.56    0.41   0
   0  -1  30   -0.32    0.40   0
  -1   1  30    1.90    0.32   0
  -1  -1  30    0.94    0.33   0
   1  -1  30    1.14    0.44   0
   1   1  30    1.81    0.44   0
  -2   1  30    0.30    0.29   0
   2   1  30    0.58    0.42   0
  -2  -1  30    0.19    0.43   0
   2  -1  30    0.54    0.42   0
   3  -1  30    0.87    0.47   0
   3   1  30    0.84    0.48   0
  -3   1  30    0.29    0.32   0
  -3  -1  30   -0.29    0.44   0
   3  -1  30    0.64    0.47   0
  -4   1  30    0.46    0.35   0
   4  -1  30    0.20    0.63   0
   4   1  30    0.21    0.61   0
  -4  -1  30   -0.10    0.34   0
   0   2  30    1.44    0.45   0
   1   2  30    1.80    0.45   0
   1  -2  30    0.71    0.32   0
   1  -2  30    0.46    0.43   0
  -1   2  30    1.19    0.31   0
   2   2  30   -0.04    0.47   0
   2  -2  30    0.25    0.45   0
   2  -2  30    0.51    0.45   0
  -2   2  30    0.78    0.44   0
   3  -2  30    0.25    0.47   0
   3  -2  30    0.28    0.48   0
  -3   2  30    0.24    0.31   0
   3   2  30    0.28    0.47   0
   0   3  30    0.48    0.44   0
   0  -3  30    0.18    0.31   0
   1   3  30    1.64    0.45   0
  -1   3  30    1.67    0.48   0
  -1  -3  30    1.51    0.44   0
   1  -3  30    1.38    0.33   0
  -2   3  30   -0.08    0.33   0
  -2  -3  30   -0.10    0.32   0
   2  -3  30    0.24    0.34   0
   2   3  30   -0.52    0.47   0
   3  -3  30   -0.43    0.49   0
  -3   3  30    0.64    0.47   0
  -3  -3  30    0.29    0.45   0
   3   3  30    0.08    0.48   0
   3  -3  30    0.65    0.51   0
   0  -4  30    0.21    0.32   0
   0   4  30    0.54    0.47   0
  -1   4  30    0.76    0.34   0
  -1  -4  30    0.18    0.34   0
   1  -4  30   -0.31    0.45   0
   1   4  30    0.70    0.32   0
  -2   4  30    0.39    0.32   0
  -2  -4  30   -0.33    0.45   0
   2   4  30    0.11    0.50   0
   2  -4  30    0.17    0.49   0
  -2   0  31    0.35    0.44   0
   2   0  31    0.91    0.31   0
  -1   1  31    0.26    0.42   0
   1  -1  31    0.63    0.45   0
   1   1  31    0.46    0.42   0
  -1  -1  31   -0.09    0.31   0
  -2  -1  31   -0.30    0.45   0
  -2   1  31    0.61    0.43   0
   2   1  31   -0.04    0.46   0
   2  -1  31    0.19    0.47   0
  -3  -1  31    0.53    0.48   0
   3   1  31    0.40    0.50   0
  -3   1  31    0.88    0.46   0
   3  -1  31    0.28    0.49   0
   3  -1  31    0.31    0.48   0
   1   2  31    0.27    0.31   0
   1  -2  31    0.08    0.40   0
  -1   2  31    0.43    0.44   0
   1  -2  31   -0.03    0.29   0
   2   2  31    0.94    0.48   0
   2  -2  31    0.69    0.46   0
   2  -2  31    0.28    0.48   0
  -2   2  31    0.57    0.33   0
   3  -2  31   -0.23    0.46   0
   3  -2  31    0.43    0.51   0
  -3   2  31    0.42    0.47   0
   3   2  31    0.70    0.48   0
   1   3  31    0.67    0.46   0
  -1   3  31    0.42    0.46   0
  -1  -3  31   -0.02    0.46   0
   1  -3  31    0.06    0.33   0
  -2   3  31    0.17    0.31   0
  -2  -3  31   -0.04    0.33   0
   2  -3  31    0.29    0.48   0
   2   3  31    0.51    0.47   0
  -1   4  31    0.24    0.33   0
  -1  -4  31    0.34    0.34   0
   1  -4  31    0.18    0.46   0
   1   4  31    0.52    0.35   0
   0   0  32    0.95    0.33   0
   2   0  32    1.34    0.48   0
  -2   0  32    0.66    0.32   0
   0   1  32    0.66    0.44   0
   0  -1  32    0.28    0.43   0
  -1   1  32    1.43    0.47   0
   1  -1  32    1.18    0.48   0
   1   1  32    0.98    0.47   0
  -1  -1  32    0.46    0.33   0
  -2   1  32    0.38    0.31   0
   2   1  32    0.41    0.36   0
   2  -1  32    0.42    0.47   0
  -2  -1  32   -0.00    0.47   0
   3   1  32    1.09    0.38   0
  -3   1  32    1.36    0.35   0
   3  -1  32    0.82    0.51   0
  -3  -1  32   -0.28    0.35   0
   3  -1  32    0.81    0.52   0
   0   2  32    0.67    0.45   0
   0  -2  32    0.64    0.32   0
   1   2  32    0.55    0.45   0
   1  -2  32    0.16    0.46   0
   1  -2  32   -0.03    0.47   0
  -1   2  32    0.21    0.46   0
   2   2  32    1.06    0.48   0
   2  -2  32    0.56    0.34   0
   2  -2  32    0.21    0.50   0
  -2   2  32    1.18    0.47   0
   0   3  32    0.82    0.45   0
   0  -3  32    1.57    0.46   0
   1   3  32    0.30    0.48   0
  -1   3  32    0.36    0.35   0
  -1  -3  32    0.36    0.48   0
   1  -3  32    0.27    0.47   0
   2  -3  32    0.03    0.51   0
  -2   3  32    0.38    0.48   0
  -2  -3  32    0.30    0.47   0
   2   3  32    0.44    0.50   0
  -2   0  33    0.63    0.35   0
   2   0  33    0.46    0.48   0
   1  -1  33    0.66    0.48   0
  -1   1  33    1.04    0.34   0
  -1  -1  33    1.02    0.34   0
   1   1  33    1.60    0.34   0
  -2   1  33    0.34    0.33   0
   2   1  33    0.43    0.48   0
   2  -1  33    0.46    0.47   0
  -2  -1  33    0.84    0.47   0
   1  -2  33   -0.11    0.49   0
   1   2  33    0.50    0.47   0
   1  -2  33    0.02    0.46   0
  -1   2  33    0.58    0.34   0
  -1  -2  33    0.19    0.34   0
   2   2  33    0.32    0.37   0
   2  -2  33   -0.48    0.51   0
   2  -2  33    0.43    0.49   0
  -2   2  33    0.24    0.49   0
  -2  -2  33    0.04    0.35   0
   1   3  33   -0.26    0.34   0
  -1   3  33   -0.04    0.49   0
   0   0  34    1.23    0.49   0
  -2   0  34    2.50    0.39   0
   2   0  34    2.46    0.55   0
   0  -1  34    0.98    0.48   0
   0   1  34    0.80    0.35   0
  -1   1  34    0.10    0.48   0
  -1  -1  34    0.36    0.36   0
   1   1  34    0.18    0.47   0
   1  -1  34    0.27    0.47   0
  -2   1  34   -0.45    0.48   0
  -2  -1  34    0.68    0.49   0
   0  -2  34    0.78    0.36   0
   0   2  34    1.44    0.36   0
   0  -2  34    0.03    0.49   0
   1   2  34    0.51    0.34   0
   1  -2  34    0.05    0.48   0
  -1   2  34    0.45    0.47   0
   1  -2  34    0.15    0.34   0
  -1  -2  34   -0.09    0.34   0
;
_shelx_hkl_checksum     93691
_shelx_res_file
;
TITL shelxt_a.res in Pca2(1)
    shelx.res
    created by SHELXL-2018/3 at 00:46:59 on 03-Jun-2020
CELL  0.71073   6.2592   7.2229  28.5509   90.000   90.000   90.000
ZERR     4.00   0.0005   0.0006   0.0027    0.000    0.000    0.000
LATT  -1
SYMM  - X, - Y, 1/2 + Z
SYMM  1/2 + X, - Y,   Z
SYMM  1/2 - X,   Y, 1/2 + Z
SFAC  C    H    F    N    O
UNIT  60 48 12 4 4
MERG   2
TWIN
MORE -1
FMAP   2
PLAN    5
ACTA
BOND
BOND   $H
CONF
LIST   6
L.S.  25
WGHT    0.146500
BASF   0.44606
FVAR       0.36283
N1    4   -0.271328   -0.768236   -0.498299    11.00000    0.06865    0.07171 =
         0.05328    0.00179    0.00312   -0.00161
O1    5    0.068786   -0.678452   -0.546739    11.00000    0.06660    0.10942 =
         0.06665   -0.00153   -0.00557   -0.01613
AFIX  83
H1    2    0.000741   -0.705484   -0.523169    11.00000   -1.50000
AFIX   0
F2    3   -0.883687   -0.771086   -0.322820    11.00000    0.11031    0.15859 =
         0.09596   -0.02419    0.03141   -0.05000
C10   1   -0.051839   -0.712543   -0.585284    11.00000    0.05767    0.06517 =
         0.06604   -0.00128   -0.00158    0.00061
C6    1   -0.383899   -0.763121   -0.455561    11.00000    0.05787    0.05634 =
         0.05691    0.00254    0.00384   -0.00595
F1    3   -0.691505   -0.547942   -0.306216    11.00000    0.17559    0.09801 =
         0.10802   -0.03673    0.04877   -0.02256
C5    1   -0.278031   -0.823975   -0.415679    11.00000    0.06848    0.06823 =
         0.05979   -0.00173   -0.00093    0.00598
AFIX  43
H5    2   -0.141666   -0.874119   -0.418207    11.00000   -1.20000
AFIX   0
C3    1   -0.575783   -0.736882   -0.368432    11.00000    0.07037    0.06156 =
         0.05575    0.00579    0.00316   -0.00239
C4    1   -0.373737   -0.810465   -0.372521    11.00000    0.07356    0.06485 =
         0.05877    0.00877   -0.00595    0.00084
AFIX  43
H4    2   -0.301758   -0.851192   -0.345952    11.00000   -1.20000
AFIX   0
C14   1   -0.376029   -0.812859   -0.623286    11.00000    0.06289    0.07064 =
         0.05859   -0.00457    0.00410    0.00046
AFIX  43
H14   2   -0.513415   -0.861146   -0.621131    11.00000   -1.20000
AFIX   0
C7    1   -0.684663   -0.721297   -0.321923    11.00000    0.09162    0.07307 =
         0.05837   -0.00286    0.00042   -0.00270
C9    1   -0.263625   -0.778858   -0.582145    11.00000    0.06530    0.05943 =
         0.06366    0.00526    0.00469    0.00237
C8    1   -0.364450   -0.800106   -0.537528    11.00000    0.06548    0.06713 =
         0.06440    0.00218    0.00473   -0.00500
AFIX  43
H8    2   -0.505930   -0.839357   -0.536897    11.00000   -1.20000
AFIX   0
F3    3   -0.597086   -0.822422   -0.290076    11.00000    0.20000    0.20733 =
         0.07185    0.05190    0.04172    0.10226
C12   1   -0.082531   -0.708306   -0.668260    11.00000    0.08878    0.06890 =
         0.05789   -0.00042    0.00688    0.00331
AFIX  43
H12   2   -0.020903   -0.683218   -0.697211    11.00000   -1.20000
AFIX   0
C1    1   -0.586997   -0.686940   -0.451807    11.00000    0.06554    0.07165 =
         0.05424    0.00504   -0.00764   -0.00056
AFIX  43
H1A   2   -0.658405   -0.646274   -0.478455    11.00000   -1.20000
AFIX   0
C11   1    0.034988   -0.675780   -0.628570    11.00000    0.07353    0.07178 =
         0.07832    0.00210    0.00590   -0.00142
AFIX  43
H11   2    0.173005   -0.628998   -0.630903    11.00000   -1.20000
AFIX   0
C2    1   -0.683580   -0.671635   -0.407866    11.00000    0.05979    0.06869 =
         0.05960    0.00144   -0.00566    0.00299
AFIX  43
H2    2   -0.818272   -0.618523   -0.404942    11.00000   -1.20000
AFIX   0
C13   1   -0.292835   -0.778168   -0.667053    11.00000    0.08467    0.06692 =
         0.06018   -0.00014   -0.00152    0.00096
C15   1   -0.414555   -0.808187   -0.711127    11.00000    0.11317    0.09456 =
         0.05979   -0.00202   -0.01075   -0.00676
AFIX  33
H15A  2   -0.326864   -0.775423   -0.737439    11.00000   -1.50000
H15B  2   -0.454828   -0.936105   -0.713450    11.00000   -1.50000
H15C  2   -0.540560   -0.732414   -0.710949    11.00000   -1.50000
AFIX   0
HKLF 4
REM  shelxt_a.res in Pca2(1)
REM wR2 = 0.2127, GooF = S = 0.989, Restrained GooF = 0.989 for all data
REM R1 = 0.0733 for 1517 Fo > 4sig(Fo) and 0.0890 for all 2135 data
REM 182 parameters refined using 1 restraints
END
WGHT      0.1465      0.0000
REM Highest difference peak  0.243,  deepest hole -0.223,  1-sigma level  0.059
Q1    1  -0.3923 -0.8135 -0.2907  11.00000  0.05    0.21
Q2    1  -0.2639 -0.7934 -0.4606  11.00000  0.05    0.21
Q3    1  -0.5758 -0.7735 -0.2479  11.00000  0.05    0.20
Q4    1  -0.5352 -0.6744 -0.2878  11.00000  0.05    0.19
Q5    1   0.0859 -0.6426 -0.6697  11.00000  0.05    0.18
;
_shelx_res_checksum     20646
