# Supplementary material for: Crystal structure, Hirshfeld surface analysis and DFT studies of 4-methyl-2-({[4-(tri­fluoro­meth­yl)phen­yl]imino}­meth­yl)phenol
Source: Acta Crystallogr E Crystallogr Commun. 2020 Jul 21;76(Pt 8):1325–30. doi: 10.1107/S2056989020009615 (PMC7405564; doi:10.1107/S2056989020009615)
Supplement: Supplementary file 2 [file e-76-01325-Isup2.hkl]

data_I                                                                          
_shelx_title ' shelxt_a.res in Pca2(1)'                                         
_shelx_refln_list_code          4                                               
_shelx_F_calc_maximum      253.31                                               
_exptl_crystal_F_000       576.00                                               
_reflns_d_resolution_high  0.8043                                               
                                                                                
loop_                                                                           
 _space_group_symop_operation_xyz                                               
 'x, y, z'                                                                      
 '-x, -y, z+1/2'                                                                
 'x+1/2, -y, z'                                                                 
 '-x+1/2, y, z+1/2'                                                             
                                                                                
_cell_length_a     6.2592                                                       
_cell_length_b     7.2229                                                       
_cell_length_c    28.5509                                                       
_cell_angle_alpha  90.000                                                       
_cell_angle_beta   90.000                                                       
_cell_angle_gamma  90.000                                                       
                                                                                
_shelx_F_squared_multiplier     1.000                                           
                                                                                
loop_                                                                           
 _refln_index_h                                                                 
 _refln_index_k                                                                 
 _refln_index_l                                                                 
 _refln_F_squared_calc                                                          
 _refln_F_squared_meas                                                          
 _refln_F_squared_sigma                                                         
 _refln_observed_status                                                         
   1   5 -28          0.29         -0.15         3.65 o                         
   1   5 -27          0.33         -0.23         3.57 o                         
   2   5 -27          5.37          6.53         3.72 o                         
   1   4 -26          2.30          3.80         2.35 o                         
   2   4 -26         14.59         14.13         2.66 o                         
   0   5 -26         13.04          8.96         2.58 o                         
   1   5 -26          0.15          0.11         1.94 o                         
   2   5 -26          5.85          7.75         3.65 o                         
   0   6 -26          1.53         -0.68         2.66 o                         
   1   4 -25         84.32         91.76         4.10 o                         
   2   4 -25          9.73         17.40         3.49 o                         
   3   4 -25         20.99         20.66         3.87 o                         
   1   5 -25          0.30          4.72         1.94 o                         
   2   5 -25          8.57         10.71         3.57 o                         
   3   5 -25          1.64          1.67         3.72 o                         
   1   6 -25         12.46         12.19         2.71 o                         
   0   4 -24         95.85         86.98         3.27 o                         
   1   4 -24        142.47        143.52        29.55 o                         
   2   4 -24          0.80          3.11         2.28 o                         
   3   4 -24          0.09          3.80         3.42 o                         
   4   4 -24          0.48          1.37         2.73 o                         
   0   5 -24         32.40         39.73         3.87 o                         
   1   5 -24         15.72         10.68         1.79 o                         
   2   5 -24         34.82         28.02        11.36 o                         
   3   5 -24          3.45          1.90         2.66 o                         
   0   6 -24          1.60          3.80         3.57 o                         
   1   6 -24         22.90         17.66         2.09 o                         
   2   6 -24          3.60          0.95         2.35 o                         
   1   4 -23         53.68         57.59         2.60 o                         
   2   4 -23          0.95          2.81         2.20 o                         
   3   4 -23          0.70          0.68         2.28 o                         
   4   4 -23          7.67          6.61         3.72 o                         
   1   5 -23          3.47          2.52         1.98 o                         
   2   5 -23        103.72        105.09         9.84 o                         
   3   5 -23          1.57          1.67         3.57 o                         
   1   6 -23         15.87         15.62         2.70 o                         
   2   6 -23          0.62         -1.19         2.55 o                         
   0   3 -22         93.63         84.93         3.11 o                         
   1   3 -22        162.89        178.21         4.71 o                         
   2   3 -22         61.60         69.89         3.72 o                         
   3   3 -22         15.22         19.60         3.27 o                         
   0   4 -22        117.91        108.55         3.34 o                         
   1   4 -22         75.92         66.95         7.06 o                         
   2   4 -22         19.41         21.12         3.27 o                         
   3   4 -22          6.01          8.20         3.42 o                         
   4   4 -22          5.52          3.11         3.49 o                         
   0   5 -22         17.96         13.14         2.43 o                         
   1   5 -22         17.23         19.97         2.02 o                         
   2   5 -22         21.64         19.17         5.28 o                         
   3   5 -22          0.52          0.99         3.42 o                         
   4   5 -22          0.04          2.43         3.65 o                         
   0   6 -22          0.33          3.42         2.35 o                         
   1   6 -22         18.27         16.16         2.12 o                         
   2   6 -22          9.96          7.44         2.24 o                         
   3   6 -22          2.21          2.73         2.16 o                         
   1   3 -21         53.61         54.69         3.57 o                         
   2   3 -21         30.25         32.28         3.27 o                         
   3   3 -21          0.04         -1.44         3.11 o                         
   1   4 -21        102.17         91.69        21.04 o                         
   2   4 -21          6.93          5.66         2.09 o                         
   3   4 -21          8.31          9.50         3.27 o                         
   4   4 -21          2.73          4.94         3.49 o                         
   5   4 -21          1.85          0.30         3.87 o                         
   1   5 -21         10.67         10.54         1.67 o                         
   2   5 -21          3.55          3.66         1.87 o                         
   3   5 -21          1.79          0.69         1.98 o                         
   4   5 -21          0.61          3.57         3.65 o                         
   1   6 -21         16.88         16.21         1.82 o                         
   2   6 -21         11.16          9.17         2.08 o                         
   3   6 -21          0.86          3.34         2.05 o                         
   1   7 -21          0.64          2.72         2.08 o                         
   0   3 -20         63.91         69.81         3.49 o                         
   1   3 -20         45.48         34.32        10.10 o                         
   2   3 -20          2.45          0.99         2.13 o                         
   3   3 -20          0.66         -0.53         2.05 o                         
   4   3 -20         17.37         15.72         3.65 o                         
   0   4 -20         65.54         72.47         3.80 o                         
   1   4 -20         24.87         27.50         3.53 o                         
   2   4 -20          1.13          3.57         1.71 o                         
   3   4 -20         10.64         14.36         3.27 o                         
   4   4 -20          6.10          6.91         3.42 o                         
   5   4 -20          3.21          2.96         3.87 o                         
   0   5 -20          9.33         11.17         2.35 o                         
   1   5 -20         34.66         28.74         3.84 o                         
   2   5 -20          3.44          5.04         1.89 o                         
   3   5 -20          9.86         11.76         2.50 o                         
   4   5 -20          5.88          6.84         3.57 o                         
   0   6 -20          0.32         -0.61         3.19 o                         
   1   6 -20          4.30          6.45         1.69 o                         
   2   6 -20          8.36          7.46         1.82 o                         
   3   6 -20          3.53          3.90         2.55 o                         
   0   7 -20          0.17          0.61         3.49 o                         
   1   7 -20         16.60         12.65         2.74 o                         
   2   7 -20          0.56          3.57         3.72 o                         
   1   3 -19          4.78          6.79         1.96 o                         
   2   3 -19         55.19         59.02         3.57 o                         
   3   3 -19          4.17          6.00         2.96 o                         
   4   3 -19          1.67          0.46         3.19 o                         
   1   4 -19          1.12          3.21         1.67 o                         
   2   4 -19         36.15         44.94         4.29 o                         
   3   4 -19          5.76          2.66         2.35 o                         
   4   4 -19          1.19          2.05         3.27 o                         
   5   4 -19          0.14         -0.38         3.65 o                         
   1   5 -19          1.77          5.46         2.12 o                         
   2   5 -19         25.11         29.57         2.47 o                         
   3   5 -19          0.78          2.12         1.83 o                         
   4   5 -19          0.93          6.46         3.49 o                         
   1   6 -19          0.78          2.28         1.88 o                         
   2   6 -19         25.15         30.30         2.60 o                         
   3   6 -19          0.73          0.96         2.02 o                         
   1   7 -19          0.47          3.09         2.44 o                         
   2   7 -19          1.65          4.23         2.55 o                         
   1   2 -18         35.00         28.41         2.20 o                         
   2   2 -18         14.81         18.38         2.89 o                         
   0   3 -18         79.99         77.63         3.04 o                         
   1   3 -18         61.56         51.64         7.14 o                         
   2   3 -18         12.86         14.42         3.27 o                         
   3   3 -18         15.12         21.65         3.19 o                         
   4   3 -18          1.03          1.98         3.04 o                         
   5   3 -18          2.72          1.44         4.25 o                         
   0   4 -18        111.27        108.09         3.11 o                         
   1   4 -18          3.61          7.15         2.32 o                         
   2   4 -18         21.29         21.44         1.93 o                         
   3   4 -18         12.86         12.48         5.05 o                         
   4   4 -18          0.07          0.61         3.19 o                         
   5   4 -18          0.22          0.76         3.57 o                         
   0   5 -18          2.47          3.80         2.13 o                         
   1   5 -18         71.40         86.11         2.68 o                         
   2   5 -18          2.22          2.27         1.73 o                         
   3   5 -18         11.31         14.61         2.36 o                         
   4   5 -18          1.98          0.24         1.94 o                         
   5   5 -18          1.22          0.30         3.87 o                         
   0   6 -18          7.48         12.76         3.34 o                         
   1   6 -18          5.26          3.56         1.81 o                         
   2   6 -18         10.05         13.08         2.36 o                         
   3   6 -18          0.02          0.81         2.42 o                         
   4   6 -18          2.14          2.16         2.20 o                         
   0   7 -18          1.14          0.53         2.51 o                         
   1   7 -18         10.68          7.59         4.18 o                         
   2   7 -18          0.06          0.68         2.02 o                         
   1   2 -17         36.68         34.71         3.04 o                         
   2   2 -17         84.51         82.42         3.80 o                         
   3   2 -17          3.45          3.49         2.81 o                         
   1   3 -17          3.35          0.19         1.88 o                         
   2   3 -17         17.27         17.05         2.01 o                         
   3   3 -17         15.30         16.86         3.04 o                         
   4   3 -17          1.18          1.22         3.04 o                         
   5   3 -17         11.55         10.18         4.25 o                         
   1   4 -17         51.96         61.60         4.03 o                         
   2   4 -17         25.03         34.07         2.39 o                         
   3   4 -17         25.02         25.70         2.34 o                         
   4   4 -17          6.09          5.47         3.19 o                         
   5   4 -17          1.36          2.28         4.33 o                         
   1   5 -17          5.55          8.94         2.04 o                         
   2   5 -17         14.42         17.38         1.89 o                         
   3   5 -17          4.60          2.99         2.73 o                         
   4   5 -17          1.85          1.46         1.99 o                         
   5   5 -17          7.58          3.80         3.95 o                         
   1   6 -17          3.51          4.90         1.56 o                         
   2   6 -17         30.29         34.93         8.01 o                         
   3   6 -17          1.26          1.29         1.72 o                         
   4   6 -17          1.27          2.06         3.91 o                         
   1   7 -17          0.92         -1.99         1.99 o                         
   2   7 -17          3.02         -1.37         2.52 o                         
   3   7 -17          1.48          0.93         2.20 o                         
   0   2 -16         70.07         78.70         3.49 o                         
   1   2 -16         17.41         17.61         6.49 o                         
   2   2 -16          0.67         -0.91         2.51 o                         
   3   2 -16         61.70         62.59         3.57 o                         
   0   3 -16        102.83        114.78         3.80 o                         
   1   3 -16         78.19         57.78        12.15 o                         
   2   3 -16         39.47         48.88         4.63 o                         
   3   3 -16         55.42         59.78         3.57 o                         
   4   3 -16          6.96          4.56         3.80 o                         
   5   3 -16          6.76          6.61         4.25 o                         
   0   4 -16        130.83        151.47         4.10 o                         
   1   4 -16          8.89         10.37         2.39 o                         
   2   4 -16         51.77         39.16         7.03 o                         
   3   4 -16         70.63         61.90        24.73 o                         
   4   4 -16          1.45          0.91         3.11 o                         
   5   4 -16          2.20          2.35         3.49 o                         
   6   4 -16          0.08          1.06         5.01 o                         
   0   5 -16         16.27         19.45         3.11 o                         
   1   5 -16         30.14         29.99         6.42 o                         
   2   5 -16          2.84          3.81         1.69 o                         
   3   5 -16          8.84         11.48         2.26 o                         
   4   5 -16          2.99          1.88         2.39 o                         
   5   5 -16          2.64          2.81         3.80 o                         
   0   6 -16         13.34         18.76         3.34 o                         
   1   6 -16          7.21          7.48         1.58 o                         
   2   6 -16         13.36         18.93         4.10 o                         
   3   6 -16          3.18          2.45         2.47 o                         
   4   6 -16          1.99          0.80         2.50 o                         
   0   7 -16          1.08          6.91         3.19 o                         
   1   7 -16          4.01          2.37         1.94 o                         
   2   7 -16          1.15          0.87         2.52 o                         
   3   7 -16          5.00          3.46         2.51 o                         
   1   2 -15        219.62        239.19         5.66 o                         
   2   2 -15          6.68          7.37         2.89 o                         
   3   2 -15          6.45          3.95         2.81 o                         
   4   2 -15         30.79         17.62         3.49 o                         
   1   3 -15         30.33         30.11         1.81 o                         
   2   3 -15        221.23        204.31        35.97 o                         
   3   3 -15         46.96         46.41         3.42 o                         
   4   3 -15        114.09        113.87         4.71 o                         
   5   3 -15         12.89         14.36         4.10 o                         
   1   4 -15         85.94        105.76        11.17 o                         
   2   4 -15         16.34         13.63         1.71 o                         
   3   4 -15         12.58         13.41         2.20 o                         
   4   4 -15          6.19          2.66         3.34 o                         
   5   4 -15          6.78          7.06         3.65 o                         
   6   4 -15          1.10          2.96         4.63 o                         
   1   5 -15         13.21         18.73         4.03 o                         
   2   5 -15         68.65         96.20         6.00 o                         
   3   5 -15         36.25         29.84         3.30 o                         
   4   5 -15         17.58         20.18         2.55 o                         
   5   5 -15          3.34          6.76         3.72 o                         
   1   6 -15          5.64          6.53         1.76 o                         
   2   6 -15         30.58         35.46         9.69 o                         
   3   6 -15          5.50          7.57         2.01 o                         
   4   6 -15          4.81          4.34         2.24 o                         
   1   7 -15          0.24         -0.88         1.60 o                         
   2   7 -15          7.61          4.65         1.59 o                         
   3   7 -15          5.02          2.04         2.13 o                         
   1   8 -15          5.54          3.51         1.67 o                         
   0   2 -14         62.03         80.14         2.81 o                         
   1   2 -14        136.24        154.29         3.80 o                         
   2   2 -14         41.91         48.31         3.27 o                         
   3   2 -14         55.92         40.87         3.57 o                         
   4   2 -14        189.25        103.69         5.47 o                         
   0   3 -14        323.47        275.44         4.33 o                         
   1   3 -14        355.98        446.74        12.08 o                         
   2   3 -14         26.04         29.41         3.87 o                         
   3   3 -14         34.91         37.07         2.23 o                         
   4   3 -14          3.52          3.72         3.27 o                         
   5   3 -14          4.70          4.48         4.25 o                         
   6   3 -14         16.64          5.01         5.55 o                         
   0   4 -14        423.58        404.73         5.09 o                         
   1   4 -14        108.06        153.46         2.87 o                         
   2   4 -14          2.20          1.29         1.55 o                         
   3   4 -14         39.40         44.01        10.98 o                         
   4   4 -14         40.52         38.46         9.61 o                         
   5   4 -14          9.07          9.27         3.65 o                         
   6   4 -14          2.19          2.51         4.79 o                         
   0   5 -14         61.59         67.61         3.42 o                         
   1   5 -14         10.04         12.92         1.71 o                         
   2   5 -14         22.22         33.93         3.00 o                         
   3   5 -14         18.22         23.85         2.31 o                         
   4   5 -14          8.28          3.57         1.77 o                         
   5   5 -14          0.06          0.38         3.49 o                         
   0   6 -14        118.28        172.51         4.41 o                         
   1   6 -14         14.21         15.56         2.08 o                         
   2   6 -14          2.91          2.75         1.75 o                         
   3   6 -14          9.33          8.51         1.69 o                         
   4   6 -14          3.39          4.68         2.42 o                         
   0   7 -14          3.68          4.10         2.20 o                         
   1   7 -14          2.95          4.02         1.34 o                         
   2   7 -14         13.07         14.26         2.09 o                         
   3   7 -14          3.23          3.31         2.05 o                         
   0   8 -14          3.36          2.33         2.55 o                         
   1   8 -14          5.22          3.54         1.63 o                         
   1   2 -13        114.82        175.23         8.93 o                         
   2   2 -13        765.81        661.58       346.62 o                         
   3   2 -13        100.41        113.56         5.01 o                         
   4   2 -13        452.87        433.67         9.04 o                         
   1   3 -13         98.48        144.35         6.23 o                         
   2   3 -13          2.21          2.73         1.57 o                         
   3   3 -13          9.39          7.14         1.79 o                         
   4   3 -13         88.32         93.97         4.94 o                         
   5   3 -13         44.82         33.35         4.33 o                         
   6   3 -13         40.48         35.55         6.38 o                         
   1   4 -13         54.86         91.16        11.70 o                         
   2   4 -13          5.78          9.55         1.90 o                         
   3   4 -13         88.97        106.82        12.53 o                         
   4   4 -13         49.82         55.30         2.60 o                         
   5   4 -13         15.39         12.15         3.49 o                         
   6   4 -13          6.25         10.41         4.71 o                         
   1   5 -13         21.81         25.37         1.84 o                         
   2   5 -13         23.71         31.95         4.91 o                         
   3   5 -13         13.02         12.32         1.81 o                         
   4   5 -13         24.12         33.07         3.19 o                         
   5   5 -13          0.18         -0.38         3.42 o                         
   1   6 -13          5.70          9.12         1.74 o                         
   2   6 -13          7.68          9.72         1.38 o                         
   3   6 -13          6.42          8.78         4.34 o                         
   4   6 -13          1.72          1.33         1.67 o                         
   5   6 -13          6.05          7.22         3.87 o                         
   1   7 -13          0.81          1.60         1.26 o                         
   2   7 -13         14.30         10.88         1.65 o                         
   3   7 -13          4.31          3.62         1.64 o                         
   1   8 -13          3.91          2.83         1.60 o                         
   2   8 -13          3.09          1.98         3.49 o                         
   1   1 -12       1343.77       1268.27        10.18 o                         
   2   1 -12         92.03         90.62         3.80 o                         
   0   2 -12         24.06         33.58         2.89 o                         
   1   2 -12         75.20         81.46        16.14 o                         
   2   2 -12       1409.98       1833.52        53.33 o                         
   3   2 -12        838.97        913.29         9.88 o                         
   4   2 -12        350.64        364.47         8.43 o                         
   5   2 -12          3.35          1.67         4.63 o                         
   0   3 -12        105.90        133.01         3.65 o                         
   1   3 -12         22.01         31.79         2.70 o                         
   2   3 -12         28.89         34.47         2.12 o                         
   3   3 -12         74.99        102.30         3.49 o                         
   4   3 -12        210.23        260.63         6.00 o                         
   5   3 -12        144.15        148.43         6.00 o                         
   6   3 -12         13.66         12.31         5.77 o                         
   0   4 -12        200.22        194.92         3.72 o                         
   1   4 -12          7.96          9.70         1.26 o                         
   2   4 -12         76.95         70.56        11.12 o                         
   3   4 -12        738.06        954.01        41.36 o                         
   4   4 -12         44.86         34.08        21.76 o                         
   5   4 -12          3.27          1.67         3.34 o                         
   6   4 -12          0.92          1.14         4.56 o                         
   0   5 -12         47.67         50.54         4.14 o                         
   1   5 -12         36.82         36.09         3.80 o                         
   2   5 -12         42.66         40.57         4.19 o                         
   3   5 -12         22.82         21.67         2.39 o                         
   4   5 -12         77.37         72.86        17.99 o                         
   5   5 -12          1.71          0.82         2.39 o                         
   0   6 -12         46.94         50.09        10.22 o                         
   1   6 -12          9.39         12.52         1.58 o                         
   2   6 -12          4.02          5.00         1.70 o                         
   3   6 -12        175.80        194.94        28.62 o                         
   4   6 -12          0.14         -0.48         1.94 o                         
   5   6 -12          3.54         -0.28         1.91 o                         
   0   7 -12          1.09         -0.09         2.17 o                         
   1   7 -12          8.19          5.61         1.32 o                         
   2   7 -12         25.35         19.87         1.56 o                         
   3   7 -12          1.89          2.65         1.99 o                         
   4   7 -12          8.13          5.38         2.22 o                         
   0   8 -12          7.44          6.91         2.02 o                         
   1   8 -12          0.59          1.26         1.36 o                         
   2   8 -12          0.04          1.42         1.63 o                         
   1   1 -11       2102.46       2665.14        15.04 o                         
   2   1 -11         57.33         70.57         4.10 o                         
   3   1 -11          4.08          4.33         3.34 o                         
   1   2 -11        566.83        564.10        89.71 o                         
   2   2 -11        273.05        296.36        10.22 o                         
   3   2 -11         76.10         71.63         4.63 o                         
   4   2 -11        169.14        173.73         5.77 o                         
   5   2 -11          4.30          0.30         4.41 o                         
   1   3 -11        755.54       1002.47       118.92 o                         
   2   3 -11        108.75         82.00        21.84 o                         
   3   3 -11         17.22         17.55         2.12 o                         
   4   3 -11          4.68          3.34         2.96 o                         
   5   3 -11        112.72        141.90         5.93 o                         
   6   3 -11         68.05         56.59         5.93 o                         
   1   4 -11        134.32        142.30        27.97 o                         
   2   4 -11          0.98          1.04         1.11 o                         
   3   4 -11         54.03         51.57         5.24 o                         
   4   4 -11         26.33         31.95         6.08 o                         
   5   4 -11          4.08          5.85         3.34 o                         
   6   4 -11          6.26          7.06         4.48 o                         
   1   5 -11         81.34         82.05         9.69 o                         
   2   5 -11          4.25          4.85         1.17 o                         
   3   5 -11         16.20         19.75         2.08 o                         
   4   5 -11          6.10          8.59         1.84 o                         
   5   5 -11          5.51          3.87         3.53 o                         
   1   6 -11          3.02          6.19         1.47 o                         
   2   6 -11         15.22         21.34         1.84 o                         
   3   6 -11         24.06         31.20         4.53 o                         
   4   6 -11          1.28          0.77         1.97 o                         
   5   6 -11          1.32          1.95         1.82 o                         
   1   7 -11          4.52          4.00         1.53 o                         
   2   7 -11          3.13          5.75         1.53 o                         
   3   7 -11          1.54         -0.10         1.42 o                         
   4   7 -11          0.59          1.78         1.86 o                         
   1   8 -11          3.98          1.49         1.25 o                         
   2   8 -11          7.07          2.22         1.67 o                         
   0   1 -10         35.28         28.87         2.35 o                         
   1   1 -10       1099.69       1368.23        11.39 o                         
   2   1 -10        244.51        239.13         5.70 o                         
   3   1 -10          3.67          4.18         3.34 o                         
   0   2 -10        244.77        310.99         5.01 o                         
   1   2 -10        385.72        477.07       109.35 o                         
   2   2 -10        154.43        178.75         7.25 o                         
   3   2 -10        446.46        375.63         6.53 o                         
   4   2 -10        213.07        218.24         6.38 o                         
   5   2 -10          9.27          6.91         4.33 o                         
   0   3 -10        977.22       1280.42         8.58 o                         
   1   3 -10        518.16        715.40        29.80 o                         
   2   3 -10         31.06         30.20         2.03 o                         
   3   3 -10         34.68         25.51        11.05 o                         
   4   3 -10         19.49         29.02         3.49 o                         
   5   3 -10         37.28         31.37         3.72 o                         
   6   3 -10         28.50         31.45         4.94 o                         
   0   4 -10        152.33        258.36        31.45 o                         
   1   4 -10         99.83         99.55         8.43 o                         
   2   4 -10         13.81         16.99         3.67 o                         
   3   4 -10        292.65        274.10        42.11 o                         
   4   4 -10         75.68         90.27         6.60 o                         
   5   4 -10          3.55          3.04         3.19 o                         
   6   4 -10          4.73          2.58         4.48 o                         
   0   5 -10         57.73         45.93         8.66 o                         
   1   5 -10        112.11        100.23         3.77 o                         
   2   5 -10         42.16         61.13         2.81 o                         
   3   5 -10         37.55         43.11         4.82 o                         
   4   5 -10         19.30         24.77         2.46 o                         
   5   5 -10          0.42          2.35         1.88 o                         
   6   5 -10         10.67         10.94         3.80 o                         
   0   6 -10        120.67         89.86         2.25 o                         
   1   6 -10          4.73          6.53         1.58 o                         
   2   6 -10          2.06          2.80         1.31 o                         
   3   6 -10         53.92         58.27         2.44 o                         
   4   6 -10          6.69          4.22         1.72 o                         
   5   6 -10          0.90          2.69         2.05 o                         
   0   7 -10          0.76          3.63         1.55 o                         
   1   7 -10          2.73          1.81         1.10 o                         
   2   7 -10         24.69         30.59         4.03 o                         
   3   7 -10         12.79         12.94         2.44 o                         
   4   7 -10          6.13          4.34         1.71 o                         
   0   8 -10         10.87          7.62         5.05 o                         
   1   8 -10          6.41          7.12         1.54 o                         
   2   8 -10          0.66          0.38         1.75 o                         
   1   1  -9       2209.37       2428.27        61.19 o                         
   2   1  -9          0.63          0.15         2.43 o                         
   3   1  -9        108.27        107.64         5.55 o                         
   4   1  -9        134.34         74.44         7.75 o                         
   1   2  -9        218.65        242.46        29.74 o                         
   2   2  -9        424.87        474.86         4.62 o                         
   3   2  -9         67.85         64.19         3.65 o                         
   4   2  -9         88.49         83.86         4.41 o                         
   5   2  -9          8.94          7.37         3.72 o                         
   1   3  -9        235.00        236.82         4.20 o                         
   2   3  -9        137.50        140.31        14.67 o                         
   3   3  -9         37.05         44.56         7.21 o                         
   4   3  -9        188.28        189.30         5.01 o                         
   5   3  -9         16.91         16.64         3.42 o                         
   6   3  -9          2.61          4.25         4.18 o                         
   1   4  -9        103.23        121.64        11.18 o                         
   2   4  -9         32.35         35.25         1.97 o                         
   3   4  -9          8.55          8.15         1.46 o                         
   4   4  -9         32.41         40.18         7.81 o                         
   5   4  -9          4.84          6.21         2.55 o                         
   6   4  -9          4.43          4.25         4.33 o                         
   1   5  -9          1.62          3.14         1.20 o                         
   2   5  -9         22.85         31.90         3.71 o                         
   3   5  -9         28.32         38.01         3.86 o                         
   4   5  -9         72.99         82.92         5.33 o                         
   5   5  -9          0.82          0.74         1.91 o                         
   6   5  -9          1.84          1.37         3.72 o                         
   1   6  -9          5.74          5.18         1.20 o                         
   2   6  -9         25.40         29.00         2.51 o                         
   3   6  -9          4.31          8.01         2.71 o                         
   4   6  -9          8.28         11.28         2.07 o                         
   5   6  -9          2.24          3.64         2.05 o                         
   1   7  -9          4.49          4.34         1.11 o                         
   2   7  -9          9.01          7.01         1.34 o                         
   3   7  -9         15.58         14.33         3.43 o                         
   4   7  -9          3.65          4.08         1.76 o                         
   1   8  -9          3.42          4.42         1.38 o                         
   2   8  -9          8.02          6.55         1.49 o                         
   0   1  -8        667.48        756.74         8.43 o                         
   1   1  -8       1257.66       1228.09       301.53 o                         
   2   1  -8         29.84         25.68         2.96 o                         
   3   1  -8        111.22        123.67         5.70 o                         
   4   1  -8          5.76          4.94         4.41 o                         
   0   2  -8        274.18        365.76         5.62 o                         
   1   2  -8        117.72        159.20         6.89 o                         
   2   2  -8         96.31         93.17         8.57 o                         
   3   2  -8        118.28         83.44        40.18 o                         
   4   2  -8         53.91         48.92         3.57 o                         
   5   2  -8          9.27          8.66         4.18 o                         
   6   2  -8         12.03         11.01         7.37 o                         
   0   3  -8         13.19         15.91         1.85 o                         
   1   3  -8         70.99         78.68         5.68 o                         
   2   3  -8         95.98        118.09        12.69 o                         
   3   3  -8          6.50          7.70         1.58 o                         
   4   3  -8         49.23         58.19        17.78 o                         
   5   3  -8         19.71         18.91         3.27 o                         
   6   3  -8          4.73          4.86         4.18 o                         
   7   3  -8          0.36          0.23         5.77 o                         
   0   4  -8        486.03        501.45       110.64 o                         
   1   4  -8         80.58        102.39         6.43 o                         
   2   4  -8          2.41          0.79         1.16 o                         
   3   4  -8         66.32         73.17         5.59 o                         
   4   4  -8          7.11         11.95         1.77 o                         
   5   4  -8          3.67          3.23         2.23 o                         
   6   4  -8          1.90          4.86         4.33 o                         
   0   5  -8         79.91         85.39        19.67 o                         
   1   5  -8          9.74          6.81         1.02 o                         
   2   5  -8          0.16          0.39         1.16 o                         
   3   5  -8         74.38         96.31         5.62 o                         
   4   5  -8         14.88         18.66         1.94 o                         
   5   5  -8          0.88          0.64         1.71 o                         
   6   5  -8          0.88          2.40         2.85 o                         
   0   6  -8         81.14        119.55        21.23 o                         
   1   6  -8          7.93          7.76         1.06 o                         
   2   6  -8          3.15          8.20         1.90 o                         
   3   6  -8         20.35         26.81         1.82 o                         
   4   6  -8          4.48          7.70         2.08 o                         
   5   6  -8          0.66          1.22         2.00 o                         
   0   7  -8          7.48          6.47         1.53 o                         
   1   7  -8         11.55          9.30         1.24 o                         
   2   7  -8          1.24          2.76         1.41 o                         
   3   7  -8         15.47         14.69         1.78 o                         
   4   7  -8          0.17         -1.32         1.76 o                         
   0   8  -8         11.86          8.73         1.80 o                         
   1   8  -8          4.16          2.25         1.38 o                         
   2   8  -8          1.77          1.92         1.56 o                         
   3   8  -8          0.87         -0.19         2.58 o                         
   1   1  -7        298.55        339.13        48.05 o                         
   2   1  -7         76.73         82.42         4.33 o                         
   3   1  -7         12.53         19.14         3.80 o                         
   4   1  -7          9.12          9.88         4.33 o                         
   1   2  -7        404.91        557.50        46.14 o                         
   2   2  -7        121.10        118.25        16.30 o                         
   3   2  -7         79.71         79.40         4.61 o                         
   4   2  -7          4.66          6.99         2.73 o                         
   5   2  -7          9.35         10.03         3.65 o                         
   6   2  -7         11.71          9.42         5.32 o                         
   1   3  -7         76.09         93.76         3.66 o                         
   2   3  -7         58.55         68.93         8.59 o                         
   3   3  -7         50.75         57.87        10.16 o                         
   4   3  -7         56.58         54.82        12.23 o                         
   5   3  -7          4.98          2.25         2.40 o                         
   6   3  -7         17.96         17.02         3.57 o                         
   7   3  -7          0.88          2.05         5.47 o                         
   1   4  -7        128.84        159.98        13.90 o                         
   2   4  -7         58.89         73.19         1.94 o                         
   3   4  -7         20.99         23.07         4.34 o                         
   4   4  -7         48.10         49.11         8.76 o                         
   5   4  -7         10.61          5.94         3.04 o                         
   6   4  -7          9.03         12.76         4.33 o                         
   1   5  -7         11.84         17.17         2.23 o                         
   2   5  -7          4.92          8.12         1.23 o                         
   3   5  -7         30.22         36.05         3.48 o                         
   4   5  -7          4.52          3.55         1.75 o                         
   5   5  -7          8.79          6.96         2.28 o                         
   6   5  -7          5.57          6.17         2.92 o                         
   1   6  -7         26.93         35.63         2.52 o                         
   2   6  -7         32.23         30.46         2.15 o                         
   3   6  -7         37.91         54.06         5.71 o                         
   4   6  -7         19.86         19.20         2.73 o                         
   5   6  -7          0.31          1.67         1.82 o                         
   1   7  -7          7.14          5.62         1.75 o                         
   2   7  -7          1.38          3.18         1.41 o                         
   3   7  -7          4.16          4.36         2.41 o                         
   4   7  -7          0.81          1.37         2.06 o                         
   1   8  -7          3.15          2.36         1.33 o                         
   2   8  -7         13.70         13.31         1.51 o                         
   3   8  -7          2.39          1.04         1.51 o                         
   0   1  -6        617.71        831.71         9.42 o                         
   1   1  -6       1200.61        956.73       119.83 o                         
   2   1  -6        105.72         81.43         4.33 o                         
   3   1  -6         87.37         79.15         4.56 o                         
   4   1  -6         11.60          7.22         3.87 o                         
   0   2  -6        507.03        632.67         8.58 o                         
   1   2  -6        353.67        304.56        42.15 o                         
   2   2  -6         35.85         40.23         4.02 o                         
   3   2  -6        101.07         79.07        11.19 o                         
   4   2  -6         46.86         52.16         3.31 o                         
   5   2  -6          2.17          2.20         3.57 o                         
   6   2  -6          0.49          2.20         4.48 o                         
   0   3  -6        170.32        229.08         5.05 o                         
   1   3  -6         91.86        144.95         9.58 o                         
   2   3  -6         24.84         33.90         5.32 o                         
   3   3  -6         73.94        101.99         9.29 o                         
   4   3  -6         10.18         10.98         1.76 o                         
   5   3  -6          0.83          2.99         2.26 o                         
   6   3  -6          4.31          4.25         4.03 o                         
   7   3  -6          1.04          2.28         5.17 o                         
   0   4  -6        615.28        774.73        49.19 o                         
   1   4  -6        411.36        458.75        39.68 o                         
   2   4  -6        114.42        128.17         5.89 o                         
   3   4  -6         27.65         29.04         3.44 o                         
   4   4  -6          2.08          2.40         1.70 o                         
   5   4  -6          2.71          3.16         1.86 o                         
   6   4  -6          0.24          1.18         2.70 o                         
   0   5  -6         15.93         20.76         1.91 o                         
   1   5  -6          9.58          8.51         1.03 o                         
   2   5  -6          4.11          4.92         1.03 o                         
   3   5  -6         66.76         87.53         2.99 o                         
   4   5  -6          3.13          3.46         1.72 o                         
   5   5  -6          0.63          0.56         1.65 o                         
   6   5  -6          1.56          3.17         2.81 o                         
   0   6  -6         95.60        114.09        31.64 o                         
   1   6  -6          8.86         11.32         1.14 o                         
   2   6  -6         34.29         32.66         5.39 o                         
   3   6  -6          6.46          8.28         1.51 o                         
   4   6  -6          3.14          4.56         1.44 o                         
   5   6  -6          0.14         -0.03         1.78 o                         
   0   7  -6          3.85          4.49         1.74 o                         
   1   7  -6         21.32         19.72         1.58 o                         
   2   7  -6          1.26          4.25         1.33 o                         
   3   7  -6         26.79         22.37         2.00 o                         
   4   7  -6          0.14          1.13         1.97 o                         
   0   8  -6          5.96          8.49         2.34 o                         
   1   8  -6          5.08          5.21         1.67 o                         
   2   8  -6          3.57          1.72         1.55 o                         
   3   8  -6          0.52          0.83         1.34 o                         
   1   1  -5        753.22        823.41       118.35 o                         
   2   1  -5         28.16         24.34         2.65 o                         
   3   1  -5         81.06         98.30         5.24 o                         
   4   1  -5         19.16         20.89         3.72 o                         
   5   1  -5         42.57         38.74         5.70 o                         
   1   2  -5        147.31        154.56        12.88 o                         
   2   2  -5        538.20        603.74        50.94 o                         
   3   2  -5          8.64          5.28         2.10 o                         
   4   2  -5         42.89         59.50         4.22 o                         
   5   2  -5         20.65         28.18         4.03 o                         
   6   2  -5         11.42         12.15         4.03 o                         
   1   3  -5         60.97         59.72         3.51 o                         
   2   3  -5        145.09        209.80         9.50 o                         
   3   3  -5         67.73         95.94        11.85 o                         
   4   3  -5         30.23         32.01         8.07 o                         
   5   3  -5         18.60         22.42         2.77 o                         
   6   3  -5          2.41          3.57         4.18 o                         
   7   3  -5          0.67          3.11         4.33 o                         
   1   4  -5         35.96         38.89         1.50 o                         
   2   4  -5        124.93        149.25        22.14 o                         
   3   4  -5         10.26         15.46         2.46 o                         
   4   4  -5         11.03         16.26         1.74 o                         
   5   4  -5         11.54          9.03         3.39 o                         
   6   4  -5          0.79         -0.10         2.73 o                         
   1   5  -5          5.10          4.89         1.11 o                         
   2   5  -5          2.82          3.66         1.10 o                         
   3   5  -5         49.40         60.70         3.74 o                         
   4   5  -5          3.14          3.89         1.72 o                         
   5   5  -5         17.57         18.21         2.67 o                         
   6   5  -5          0.33          1.05         2.75 o                         
   1   6  -5          3.53          7.42         1.42 o                         
   2   6  -5         69.98         66.69         6.75 o                         
   3   6  -5          5.50          4.22         1.26 o                         
   4   6  -5          9.00          6.89         1.35 o                         
   5   6  -5          1.65          2.69         1.72 o                         
   1   7  -5          0.15          1.78         1.21 o                         
   2   7  -5          5.49          6.48         1.44 o                         
   3   7  -5         13.74         14.68         1.74 o                         
   4   7  -5          6.18          4.36         1.50 o                         
   1   8  -5          1.62          2.59         1.35 o                         
   2   8  -5         20.07         12.16         1.92 o                         
   3   8  -5          1.29          1.36         1.46 o                         
   0   1  -4        390.11        383.12        17.43 o                         
   1   1  -4       3852.91       3915.94       126.95 o                         
   2   1  -4         92.90         63.76        20.19 o                         
   3   1  -4        648.25        595.57        45.96 o                         
   4   1  -4         42.57         34.64         3.95 o                         
   5   1  -4          1.21          2.89         3.95 o                         
   0   2  -4       1158.27       1347.33       219.95 o                         
   1   2  -4        731.60        876.71        54.12 o                         
   2   2  -4        334.86        409.59        46.55 o                         
   3   2  -4          9.54          5.30         2.03 o                         
   4   2  -4         12.34         15.58         2.23 o                         
   5   2  -4          8.61         10.35         3.00 o                         
   6   2  -4          0.05          1.22         3.72 o                         
   7   2  -4          0.27          0.49         3.97 o                         
   0   3  -4        494.22        393.17         3.70 o                         
   1   3  -4        185.80        177.64        13.48 o                         
   2   3  -4        122.27        143.12         9.09 o                         
   3   3  -4        137.88        180.54        14.64 o                         
   4   3  -4         68.35         67.94         5.58 o                         
   5   3  -4          4.52          3.69         2.33 o                         
   6   3  -4          5.94          4.23         2.92 o                         
   7   3  -4          1.61          1.44         4.48 o                         
   0   4  -4        160.26        121.60        36.80 o                         
   1   4  -4        448.89        507.92        28.44 o                         
   2   4  -4         69.19         74.34         2.08 o                         
   3   4  -4          2.74          2.87         1.20 o                         
   4   4  -4          9.98         10.49         1.47 o                         
   5   4  -4          3.60          3.80         1.61 o                         
   6   4  -4          1.64          1.67         2.68 o                         
   0   5  -4         26.99         28.14         3.84 o                         
   1   5  -4        155.15        165.21        11.13 o                         
   2   5  -4         29.48         39.07         1.55 o                         
   3   5  -4         16.66         19.04         1.35 o                         
   4   5  -4         19.28         22.59         1.71 o                         
   5   5  -4         11.51         11.24         2.00 o                         
   6   5  -4          0.11          0.99         2.50 o                         
   0   6  -4         64.45         69.65         7.41 o                         
   1   6  -4         16.80         21.23         1.35 o                         
   2   6  -4         22.11         20.52         2.19 o                         
   3   6  -4          7.50          7.35         1.81 o                         
   4   6  -4          3.67          3.90         1.30 o                         
   5   6  -4          1.26          1.90         2.02 o                         
   0   7  -4         10.00         10.89         3.53 o                         
   1   7  -4         17.63         19.64         1.90 o                         
   2   7  -4          4.29          6.69         1.59 o                         
   3   7  -4         13.43         11.21         1.61 o                         
   4   7  -4          0.01          0.20         1.69 o                         
   0   8  -4          8.75          8.08         2.36 o                         
   1   8  -4          3.40          4.61         1.62 o                         
   2   8  -4          1.11          3.18         1.42 o                         
   3   8  -4          1.59          2.20         1.56 o                         
   4   0  -3         15.81         16.03         3.60 o                         
   1   1  -3       4625.58       4715.57        82.36 o                         
   2   1  -3        500.21        345.98        67.65 o                         
   3   1  -3         36.40         31.07         3.03 o                         
   4   1  -3         30.60         37.40         3.24 o                         
   5   1  -3         31.14         28.49         4.63 o                         
   6   1  -3          3.40          2.95         3.40 o                         
   1   2  -3       1946.59       2351.33       103.47 o                         
   2   2  -3        120.34        150.17         5.56 o                         
   3   2  -3         28.79         21.49         4.69 o                         
   4   2  -3         22.73         24.39         2.35 o                         
   5   2  -3         16.99         23.26         2.56 o                         
   6   2  -3          2.23          1.90         3.80 o                         
   7   2  -3          0.74          0.68         3.54 o                         
   1   3  -3        740.43        866.39        59.05 o                         
   2   3  -3        775.62        856.39        26.46 o                         
   3   3  -3         38.62         44.87         3.18 o                         
   4   3  -3          9.13          8.27         1.72 o                         
   5   3  -3         29.25         33.87         2.82 o                         
   6   3  -3          8.32          8.68         2.78 o                         
   7   3  -3          1.84          1.14         4.56 o                         
   1   4  -3        866.20        812.75        32.46 o                         
   2   4  -3         71.14         83.66         9.71 o                         
   3   4  -3          1.16          0.77         1.10 o                         
   4   4  -3          3.79          3.89         1.63 o                         
   5   4  -3          6.82          6.11         1.93 o                         
   6   4  -3          0.18          0.84         2.61 o                         
   1   5  -3          1.10          8.41         1.97 o                         
   2   5  -3        140.93        165.03        10.94 o                         
   3   5  -3          7.26          7.97         1.16 o                         
   4   5  -3          4.64          5.36         1.20 o                         
   5   5  -3         28.86         30.76         2.21 o                         
   6   5  -3          0.11          2.24         2.50 o                         
   1   6  -3         24.03         33.18         3.11 o                         
   2   6  -3         60.15         65.02         8.68 o                         
   3   6  -3         18.57         20.89         2.76 o                         
   4   6  -3          1.51          2.89         1.41 o                         
   5   6  -3          1.70          1.70         1.99 o                         
   1   7  -3          3.53          5.00         1.44 o                         
   2   7  -3         16.51         14.90         2.35 o                         
   3   7  -3          6.38          7.42         1.48 o                         
   4   7  -3          0.92          1.88         1.41 o                         
   1   8  -3          0.86          1.68         1.56 o                         
   2   8  -3          7.24          6.19         1.45 o                         
   3   8  -3          0.75          1.72         1.74 o                         
   2   0  -2       2243.89       1903.39        28.94 o                         
   4   0  -2        325.80        387.44        29.25 o                         
   0   1  -2         62.49         55.82         4.75 o                         
   1   1  -2      10617.09      11027.82       863.60 o                         
   2   1  -2        811.40        854.52       142.67 o                         
   3   1  -2        493.04        496.64         8.70 o                         
   4   1  -2         18.87         19.44         2.69 o                         
   5   1  -2          9.93         12.42         2.51 o                         
   6   1  -2          2.39          1.80         2.77 o                         
   0   2  -2       1798.72       1994.32       550.95 o                         
   1   2  -2       1096.12       1142.31        77.95 o                         
   2   2  -2        459.10        560.02        38.69 o                         
   3   2  -2        202.18        171.66         4.16 o                         
   4   2  -2        167.03        209.98        21.46 o                         
   5   2  -2          0.70          5.20         2.44 o                         
   6   2  -2         12.82         12.42         3.04 o                         
   7   2  -2          1.22          1.43         3.52 o                         
   0   3  -2       1410.74       1270.03       164.84 o                         
   1   3  -2        973.80        998.75       120.65 o                         
   2   3  -2        344.06        388.32        52.55 o                         
   3   3  -2        101.31        129.66         5.69 o                         
   4   3  -2         38.51         45.65         4.14 o                         
   5   3  -2         29.58         28.26         2.57 o                         
   6   3  -2          5.19          4.85         2.58 o                         
   7   3  -2          2.03          2.66         3.65 o                         
   0   4  -2         12.82         21.99         5.39 o                         
   1   4  -2        769.21        910.09        91.15 o                         
   2   4  -2        138.81        161.84         4.11 o                         
   3   4  -2         33.36         35.80         3.36 o                         
   4   4  -2         19.47         24.30         1.42 o                         
   5   4  -2          0.35          0.29         1.75 o                         
   6   4  -2          3.04          1.96         2.59 o                         
   0   5  -2          0.36          1.07         1.67 o                         
   1   5  -2        367.83        329.50        26.85 o                         
   2   5  -2        232.45        255.74        48.77 o                         
   3   5  -2          5.76          4.89         1.13 o                         
   4   5  -2          4.62          4.71         1.51 o                         
   5   5  -2         30.01         34.39         2.37 o                         
   6   5  -2          1.07          0.65         2.68 o                         
   0   6  -2         11.37          9.12         1.40 o                         
   1   6  -2         13.30         20.29         4.92 o                         
   2   6  -2         88.11         93.78        10.44 o                         
   3   6  -2         19.20         17.93         1.46 o                         
   4   6  -2          6.48          6.49         1.53 o                         
   5   6  -2          0.79          0.02         1.76 o                         
   0   7  -2         32.19         47.34        14.13 o                         
   1   7  -2          5.50          6.56         1.32 o                         
   2   7  -2         30.14         29.01         1.49 o                         
   3   7  -2          8.20          8.79         1.68 o                         
   4   7  -2          2.15          2.71         1.43 o                         
   0   8  -2          3.07          5.12         1.84 o                         
   1   8  -2          4.64          4.04         1.46 o                         
   2   8  -2         11.86         13.07         1.78 o                         
   3   8  -2         16.69         12.43         1.92 o                         
   4   0  -1         77.40         77.15        19.52 o                         
   6   0  -1         33.23         36.48         4.37 o                         
   1   1  -1       3657.83       4571.84       311.92 o                         
   2   1  -1        577.05        448.19        69.21 o                         
   3   1  -1       2398.56       2561.79        23.81 o                         
   4   1  -1        114.13        115.04         3.76 o                         
   5   1  -1          5.81          7.19         2.46 o                         
   6   1  -1          3.29          3.90         2.24 o                         
   7   1  -1          5.99          5.14         4.19 o                         
   1   2  -1       3528.07       4019.08       284.28 o                         
   2   2  -1        900.45        980.52        46.78 o                         
   3   2  -1         29.82         23.52         2.88 o                         
   4   2  -1         76.50         85.77         5.66 o                         
   5   2  -1          2.95          3.49         2.17 o                         
   6   2  -1         21.80         23.53         3.19 o                         
   7   2  -1          0.76          1.29         3.06 o                         
   1   3  -1        176.90        217.49        13.17 o                         
   2   3  -1        970.25       1056.76        34.99 o                         
   3   3  -1        364.24        475.68        16.56 o                         
   4   3  -1        103.73        103.78         7.46 o                         
   5   3  -1          4.32          4.17         2.29 o                         
   6   3  -1          4.75          7.39         2.88 o                         
   7   3  -1          0.89          1.33         3.69 o                         
   1   4  -1       1112.33       1385.86       135.27 o                         
   2   4  -1         45.41         45.36         3.11 o                         
   3   4  -1          6.67          9.06         1.20 o                         
   4   4  -1         59.03         65.25         4.84 o                         
   5   4  -1          2.26          1.87         1.59 o                         
   6   4  -1         10.82         13.25         2.55 o                         
   1   5  -1         18.17         19.60         2.88 o                         
   2   5  -1        407.69        495.63        45.52 o                         
   3   5  -1          0.80          1.24         1.07 o                         
   4   5  -1         22.53         25.58         1.66 o                         
   5   5  -1          2.07          1.80         1.62 o                         
   6   5  -1          0.40          1.10         2.09 o                         
   1   6  -1        156.95        184.34        22.56 o                         
   2   6  -1          5.03          5.31         1.19 o                         
   3   6  -1         23.89         26.24         3.33 o                         
   4   6  -1         11.50         10.15         1.52 o                         
   5   6  -1          0.76          1.34         1.97 o                         
   1   7  -1          2.35          3.25         1.29 o                         
   2   7  -1         54.84         57.34         3.31 o                         
   3   7  -1         13.05         10.26         1.60 o                         
   4   7  -1          1.67          1.36         1.40 o                         
   1   8  -1          6.99          6.64         1.36 o                         
   2   8  -1          1.51          1.76         1.50 o                         
   3   8  -1          3.95          2.03         1.61 o                         
   4   0   0        396.19        350.23       129.21 o                         
   6   0   0        107.40        140.52         4.94 o                         
   0   1   0        237.45        298.48        25.71 o                         
   1   1   0       2154.21       2180.71       184.02 o                         
   2   1   0         60.11         82.66         7.87 o                         
   3   1   0       1069.69       1225.98        75.09 o                         
   4   1   0         31.90         26.13         2.27 o                         
   5   1   0          0.01         -0.43         2.42 o                         
   6   1   0          0.05          0.43         1.97 o                         
   7   1   0         34.75         35.26         4.02 o                         
   0   2   0      64168.08      68863.73      6426.10 o                         
   1   2   0       7238.28       8292.70       398.25 o                         
   2   2   0        110.78        119.62         7.32 o                         
   3   2   0         20.16         15.92         1.37 o                         
   4   2   0        173.53        185.68        12.31 o                         
   5   2   0          2.20          1.38         1.93 o                         
   6   2   0         86.12        112.07         8.81 o                         
   7   2   0          0.33          1.47         2.74 o                         
   0   3   0        759.40        917.07        89.79 o                         
   1   3   0       2010.62       2104.32       198.62 o                         
   2   3   0       1567.88       1715.99        41.48 o                         
   3   3   0        212.52        266.22         6.21 o                         
   4   3   0         49.28         41.51         2.26 o                         
   5   3   0          1.71          2.87         1.90 o                         
   6   3   0          0.75         -0.86         2.51 o                         
   7   3   0          4.32          4.86         3.06 o                         
   0   4   0       2123.35       2418.84       249.57 o                         
   1   4   0       1378.74       1550.31       107.01 o                         
   2   4   0         43.36         48.79         5.42 o                         
   3   4   0         11.69         17.22         1.26 o                         
   4   4   0          1.15          2.60         1.41 o                         
   5   4   0          0.23          1.12         1.83 o                         
   6   4   0         25.56         29.09         2.88 o                         
   0   5   0         63.27         93.25        11.85 o                         
   1   5   0         18.37         24.67         1.97 o                         
   2   5   0        281.10        323.67        45.99 o                         
   3   5   0          0.45          1.14         1.12 o                         
   4   5   0         11.25          9.80         1.40 o                         
   5   5   0          7.62          7.85         1.94 o                         
   6   5   0          0.46          1.63         2.15 o                         
   0   6   0         24.44         40.93         9.99 o                         
   1   6   0        391.20        407.86         9.16 o                         
   2   6   0         10.26         13.68         1.50 o                         
   3   6   0          5.88          8.12         1.33 o                         
   4   6   0          1.87          3.23         1.42 o                         
   5   6   0          0.94          0.63         1.69 o                         
   0   7   0         10.86          9.80         2.15 o                         
   1   7   0          2.43          0.92         1.21 o                         
   2   7   0         34.49         32.70         3.89 o                         
   3   7   0          2.97          3.70         1.34 o                         
   4   7   0          0.11          1.40         1.67 o                         
   0   8   0         41.30         49.10         3.76 o                         
   1   8   0          9.15          7.00         1.33 o                         
   2   8   0          0.42          0.95         1.39 o                         
   3   8   0          3.93          2.41         1.49 o                         
   4   0   1         77.44         88.53         3.58 o                         
   6   0   1         33.22         37.63         3.16 o                         
   1   1   1       3657.41       4137.44       130.78 o                         
   2   1   1        576.97        601.36        51.61 o                         
   3   1   1       2398.65       2955.69        25.49 o                         
   4   1   1        114.12        121.95         6.61 o                         
   5   1   1          5.81          6.47         2.12 o                         
   6   1   1          3.29          4.57         1.79 o                         
   7   1   1          5.99          4.97         2.47 o                         
   1   2   1       3527.90       3664.67       248.87 o                         
   2   2   1        900.22        882.90        73.45 o                         
   3   2   1         29.81         20.80         1.40 o                         
   4   2   1         76.47         82.04         4.56 o                         
   5   2   1          2.95          2.13         1.99 o                         
   6   2   1         21.79         20.61         2.70 o                         
   7   2   1          0.76          1.40         2.27 o                         
   1   3   1        176.93        237.49        16.15 o                         
   2   3   1        970.37       1158.76        48.41 o                         
   3   3   1        364.36        421.77        18.51 o                         
   4   3   1        103.74         86.12         7.43 o                         
   5   3   1          4.31          4.39         2.16 o                         
   6   3   1          4.75          6.46         2.39 o                         
   7   3   1          0.89         -0.06         2.79 o                         
   1   4   1       1112.18       1295.95       123.84 o                         
   2   4   1         45.39         46.09         3.50 o                         
   3   4   1          6.66          7.87         1.20 o                         
   4   4   1         59.04         62.68         2.25 o                         
   5   4   1          2.26          1.03         1.47 o                         
   6   4   1         10.82         11.52         2.44 o                         
   1   5   1         18.17         19.04         3.72 o                         
   2   5   1        407.68        480.07        57.23 o                         
   3   5   1          0.80          1.40         1.08 o                         
   4   5   1         22.53         24.54         1.93 o                         
   5   5   1          2.07          2.63         1.59 o                         
   6   5   1          0.40          0.58         2.24 o                         
   1   6   1        156.96        172.20        17.85 o                         
   2   6   1          5.03          4.32         1.47 o                         
   3   6   1         23.90         21.87         1.64 o                         
   4   6   1         11.50         12.42         1.71 o                         
   5   6   1          0.76          1.07         1.42 o                         
   1   7   1          2.35          2.82         1.27 o                         
   2   7   1         54.82         62.50         4.24 o                         
   3   7   1         13.05         12.33         1.69 o                         
   4   7   1          1.67          3.37         1.67 o                         
   1   8   1          6.99          7.99         1.49 o                         
   2   8   1          1.51          1.47         1.66 o                         
   3   8   1          3.95          5.12         1.58 o                         
   4   0   2        325.74        154.89         6.99 o                         
   6   0   2         30.45         31.09         2.98 o                         
   0   1   2         62.47         81.54         5.43 o                         
   1   1   2      10616.55      11242.75       762.70 o                         
   2   1   2        811.40        746.77        29.53 o                         
   3   1   2        492.94        524.77        52.53 o                         
   4   1   2         18.87         19.53         2.12 o                         
   5   1   2          9.93         12.16         2.09 o                         
   6   1   2          2.39          2.86         1.76 o                         
   7   1   2          4.73          7.00         2.25 o                         
   0   2   2       1798.59       1788.80       119.49 o                         
   1   2   2       1096.23       1085.66        83.50 o                         
   2   2   2        459.21        544.37        13.34 o                         
   3   2   2        202.18        179.50        15.25 o                         
   4   2   2        167.01        213.89        11.58 o                         
   5   2   2          0.70          5.60         2.15 o                         
   6   2   2         12.82         13.69         2.61 o                         
   7   2   2          1.22          2.18         2.35 o                         
   0   3   2       1410.76       1087.25        10.18 o                         
   1   3   2        973.82       1082.03        96.07 o                         
   2   3   2        344.04        356.22        20.49 o                         
   3   3   2        101.29        102.85         8.82 o                         
   4   3   2         38.53         41.02         2.50 o                         
   5   3   2         29.58         25.46         6.19 o                         
   6   3   2          5.18          5.33         2.25 o                         
   7   3   2          2.03          3.78         2.83 o                         
   0   4   2         12.82         16.79         5.05 o                         
   1   4   2        769.37        829.11       128.38 o                         
   2   4   2        138.79        145.54        13.53 o                         
   3   4   2         33.37         34.18         2.86 o                         
   4   4   2         19.47         21.22         1.97 o                         
   5   4   2          0.35          0.78         1.74 o                         
   6   4   2          3.04          2.43         2.31 o                         
   0   5   2          0.36          1.12         1.43 o                         
   1   5   2        367.83        369.48        29.11 o                         
   2   5   2        232.43        227.35        24.17 o                         
   3   5   2          5.76          5.05         1.15 o                         
   4   5   2          4.63          3.54         1.21 o                         
   5   5   2         30.00         28.67         1.70 o                         
   6   5   2          1.07          0.00         2.10 o                         
   0   6   2         11.37          9.50         1.42 o                         
   1   6   2         13.30         16.95         2.50 o                         
   2   6   2         88.10         84.30         3.84 o                         
   3   6   2         19.20         15.55         2.50 o                         
   4   6   2          6.48          5.13         1.14 o                         
   5   6   2          0.79          1.25         1.72 o                         
   0   7   2         32.18         45.27         5.89 o                         
   1   7   2          5.50          7.96         1.31 o                         
   2   7   2         30.14         31.74         4.33 o                         
   3   7   2          8.20          9.92         1.66 o                         
   4   7   2          2.15          1.40         1.54 o                         
   0   8   2          3.07          3.31         2.28 o                         
   1   8   2          4.64          6.47         1.70 o                         
   2   8   2         11.86         10.42         1.81 o                         
   3   8   2         16.69         12.34         1.92 o                         
   4   0   3         15.81          3.57         2.96 o                         
   6   0   3         10.10         15.47         2.77 o                         
   1   1   3       4625.51       4095.99       128.92 o                         
   2   1   3        500.16        458.82        24.35 o                         
   3   1   3         36.38         34.91         2.39 o                         
   4   1   3         30.60         38.17         2.70 o                         
   5   1   3         31.14         33.77         2.44 o                         
   6   1   3          3.39          1.83         1.90 o                         
   7   1   3         20.09         17.20         2.23 o                         
   1   2   3       1946.40       1910.39       117.19 o                         
   2   2   3        120.42        110.72         4.76 o                         
   3   2   3         28.80         27.88         1.76 o                         
   4   2   3         22.73         21.41         2.12 o                         
   5   2   3         16.98         24.26         2.15 o                         
   6   2   3          2.23          3.63         2.31 o                         
   7   2   3          0.74          1.33         2.71 o                         
   1   3   3        740.57        760.12       105.31 o                         
   2   3   3        775.71        620.17        67.06 o                         
   3   3   3         38.62         36.15         1.67 o                         
   4   3   3          9.13          7.53         1.42 o                         
   5   3   3         29.25         30.22         3.04 o                         
   6   3   3          8.32         10.77         2.42 o                         
   7   3   3          1.84          2.71         2.85 o                         
   1   4   3        866.16        834.21        86.36 o                         
   2   4   3         71.14         65.37         9.40 o                         
   3   4   3          1.16          1.20         1.13 o                         
   4   4   3          3.79          4.19         1.40 o                         
   5   4   3          6.82          6.36         1.83 o                         
   6   4   3          0.18          1.29         2.56 o                         
   1   5   3          1.10          3.88         1.76 o                         
   2   5   3        140.94        139.65         8.29 o                         
   3   5   3          7.26          7.71         1.40 o                         
   4   5   3          4.64          6.30         1.44 o                         
   5   5   3         28.86         31.11         3.75 o                         
   6   5   3          0.11          1.64         1.79 o                         
   1   6   3         24.02         29.26         3.29 o                         
   2   6   3         60.14         71.69         6.48 o                         
   3   6   3         18.57         20.75         2.99 o                         
   4   6   3          1.51          2.63         1.37 o                         
   5   6   3          1.70          2.08         1.55 o                         
   1   7   3          3.53          1.77         1.36 o                         
   2   7   3         16.51         12.75         1.39 o                         
   3   7   3          6.38          4.43         1.31 o                         
   4   7   3          0.92          1.66         1.40 o                         
   1   8   3          0.86          1.08         1.22 o                         
   2   8   3          7.23          6.01         1.78 o                         
   3   8   3          0.75          1.95         1.64 o                         
   4   0   4         13.08          4.71         2.89 o                         
   6   0   4          1.01          1.30         2.12 o                         
   0   1   4        390.07        287.31         4.94 o                         
   1   1   4       3852.88       3680.85       273.60 o                         
   2   1   4         92.92         97.36         7.69 o                         
   3   1   4        648.25        599.18        15.62 o                         
   4   1   4         42.57         40.65         2.36 o                         
   5   1   4          1.21          1.24         1.93 o                         
   6   1   4          2.27          1.84         1.86 o                         
   7   1   4          4.84          2.43         1.85 o                         
   0   2   4       1158.00        939.28        71.06 o                         
   1   2   4        731.60        611.83        57.72 o                         
   2   2   4        334.81        319.53        15.69 o                         
   3   2   4          9.54          8.14         1.33 o                         
   4   2   4         12.33         14.46         3.50 o                         
   5   2   4          8.62          8.81         2.04 o                         
   6   2   4          0.05          0.67         2.17 o                         
   7   2   4          0.27          0.20         2.74 o                         
   0   3   4        494.24        351.34         8.20 o                         
   1   3   4        185.85        154.90        16.98 o                         
   2   3   4        122.23        111.65         3.20 o                         
   3   3   4        137.87        149.48         7.10 o                         
   4   3   4         68.34         69.51         3.80 o                         
   5   3   4          4.52          2.11         1.63 o                         
   6   3   4          5.94          4.34         2.46 o                         
   7   3   4          1.61         -0.41         2.85 o                         
   0   4   4        160.28        105.60         6.27 o                         
   1   4   4        448.97        490.29        41.07 o                         
   2   4   4         69.19         56.77         6.43 o                         
   3   4   4          2.75          2.91         1.31 o                         
   4   4   4          9.98         11.72         1.52 o                         
   5   4   4          3.61          5.14         1.42 o                         
   6   4   4          1.64          3.54         2.36 o                         
   0   5   4         26.99         22.96         3.72 o                         
   1   5   4        155.14        150.22        12.68 o                         
   2   5   4         29.48         26.33         3.26 o                         
   3   5   4         16.66         17.32         1.34 o                         
   4   5   4         19.28         18.91         1.73 o                         
   5   5   4         11.51          9.73         1.43 o                         
   6   5   4          0.11          0.63         2.01 o                         
   0   6   4         64.45         48.64        13.52 o                         
   1   6   4         16.79         15.81         2.35 o                         
   2   6   4         22.11         24.83         2.84 o                         
   3   6   4          7.49          8.73         1.26 o                         
   4   6   4          3.67          3.96         1.40 o                         
   5   6   4          1.26          2.12         1.71 o                         
   0   7   4          9.99          8.88         1.50 o                         
   1   7   4         17.64         15.49         1.56 o                         
   2   7   4          4.29          3.09         1.26 o                         
   3   7   4         13.43         14.21         1.41 o                         
   4   7   4          0.01          1.06         1.37 o                         
   0   8   4          8.74          5.64         1.86 o                         
   1   8   4          3.40          3.50         1.46 o                         
   2   8   4          1.11          2.38         1.40 o                         
   3   8   4          1.59          1.65         1.57 o                         
   4   0   5        221.53         57.50         4.48 o                         
   6   0   5         19.36         21.94         2.44 o                         
   1   1   5        753.02        647.38        25.99 o                         
   2   1   5         28.16         23.06         1.72 o                         
   3   1   5         81.07         87.06         8.86 o                         
   4   1   5         19.15         24.41         2.12 o                         
   5   1   5         42.57         44.60         2.54 o                         
   6   1   5          0.51          0.69         1.89 o                         
   7   1   5          5.67          4.95         1.89 o                         
   1   2   5        147.29        127.67         5.82 o                         
   2   2   5        538.24        502.70        24.77 o                         
   3   2   5          8.64          7.28         1.29 o                         
   4   2   5         42.91         60.72         7.41 o                         
   5   2   5         20.65         32.02         2.22 o                         
   6   2   5         11.42         12.95         2.44 o                         
   7   2   5          0.67          2.76         2.70 o                         
   1   3   5         60.97         53.59         6.36 o                         
   2   3   5        145.08        163.14         7.59 o                         
   3   3   5         67.72         71.24         5.39 o                         
   4   3   5         30.22         30.64         1.68 o                         
   5   3   5         18.61         24.27         2.62 o                         
   6   3   5          2.41          4.53         2.31 o                         
   7   3   5          0.67         -0.50         2.60 o                         
   1   4   5         35.95         29.90         3.00 o                         
   2   4   5        124.97        134.21         7.49 o                         
   3   4   5         10.25         13.70         1.41 o                         
   4   4   5         11.04         13.50         1.34 o                         
   5   4   5         11.54         14.98         2.04 o                         
   6   4   5          0.79          2.12         1.87 o                         
   1   5   5          5.10          5.17         1.19 o                         
   2   5   5          2.82          2.41         1.23 o                         
   3   5   5         49.40         57.08         3.75 o                         
   4   5   5          3.14          4.01         1.46 o                         
   5   5   5         17.57         18.30         1.60 o                         
   6   5   5          0.33          2.11         2.22 o                         
   1   6   5          3.53          4.91         1.13 o                         
   2   6   5         69.98         75.99         7.49 o                         
   3   6   5          5.49          6.14         1.37 o                         
   4   6   5          9.00          8.64         1.62 o                         
   5   6   5          1.64          4.19         1.72 o                         
   1   7   5          0.15          0.39         1.08 o                         
   2   7   5          5.49          5.31         1.45 o                         
   3   7   5         13.74         14.56         1.58 o                         
   4   7   5          6.18          4.78         1.49 o                         
   1   8   5          1.62          1.61         1.33 o                         
   2   8   5         20.08         15.55         1.65 o                         
   3   8   5          1.29          0.80         1.34 o                         
   2   0   6        364.25        277.34        11.85 o                         
   4   0   6         58.77         67.76         4.03 o                         
   6   0   6          3.02          5.09         2.17 o                         
   0   1   6        617.78        554.22         9.19 o                         
   1   1   6       1200.69       1084.46       107.36 o                         
   2   1   6        105.71         98.26         2.48 o                         
   3   1   6         87.38        103.66        13.14 o                         
   4   1   6         11.60         10.82         1.96 o                         
   5   1   6         17.10         14.39         2.12 o                         
   6   1   6          1.54          0.88         1.78 o                         
   7   1   6          0.91          0.82         1.81 o                         
   0   2   6        506.99        386.56        20.40 o                         
   1   2   6        353.63        267.85        17.86 o                         
   2   2   6         35.86         27.87         1.40 o                         
   3   2   6        101.09         85.40         2.47 o                         
   4   2   6         46.86         46.65         6.21 o                         
   5   2   6          2.17         -0.42         1.96 o                         
   6   2   6          0.49          0.19         2.12 o                         
   7   2   6          0.35          0.57         2.52 o                         
   0   3   6        170.21        136.22         7.44 o                         
   1   3   6         91.87        102.42         4.96 o                         
   2   3   6         24.85         28.90         2.02 o                         
   3   3   6         73.91         75.91         3.94 o                         
   4   3   6         10.18          8.66         1.25 o                         
   5   3   6          0.83          1.30         1.34 o                         
   6   3   6          4.32          3.48         1.88 o                         
   7   3   6          1.04          2.66         2.68 o                         
   0   4   6        615.22        456.57       126.10 o                         
   1   4   6        411.32        372.56        50.80 o                         
   2   4   6        114.44         91.72         5.59 o                         
   3   4   6         27.66         21.95         1.30 o                         
   4   4   6          2.09          2.02         1.43 o                         
   5   4   6          2.71          2.25         1.60 o                         
   6   4   6          0.24          1.03         2.39 o                         
   0   5   6         15.93         16.94         1.93 o                         
   1   5   6          9.57          8.05         1.12 o                         
   2   5   6          4.11          4.43         1.10 o                         
   3   5   6         66.75         73.27         6.05 o                         
   4   5   6          3.12          3.15         1.47 o                         
   5   5   6          0.63          1.20         1.48 o                         
   6   5   6          1.56          2.32         2.06 o                         
   0   6   6         95.58         76.09        14.43 o                         
   1   6   6          8.86          9.31         1.10 o                         
   2   6   6         34.29         34.64         1.98 o                         
   3   6   6          6.46          7.25         1.37 o                         
   4   6   6          3.15          4.17         1.45 o                         
   5   6   6          0.14          1.05         1.71 o                         
   0   7   6          3.85          3.74         2.06 o                         
   1   7   6         21.33         18.16         1.35 o                         
   2   7   6          1.25          3.91         1.26 o                         
   3   7   6         26.78         18.73         2.61 o                         
   4   7   6          0.14          0.05         1.45 o                         
   0   8   6          5.97          4.03         1.72 o                         
   1   8   6          5.08          5.28         1.45 o                         
   2   8   6          3.57          7.48         1.66 o                         
   3   8   6          0.52          3.31         1.60 o                         
   2   0   7       1028.03        909.04        16.10 o                         
   4   0   7         65.12         55.91         3.57 o                         
   6   0   7         22.70         26.03         2.47 o                         
   1   1   7        298.46        311.78        23.91 o                         
   2   1   7         76.74         73.10         4.91 o                         
   3   1   7         12.53         15.34         1.90 o                         
   4   1   7          9.13         11.44         1.99 o                         
   5   1   7         43.04         32.25         2.28 o                         
   6   1   7          6.10          6.73         2.89 o                         
   7   1   7          1.30          1.00         1.81 o                         
   1   2   7        404.99        366.19        22.07 o                         
   2   2   7        121.07        126.86         5.16 o                         
   3   2   7         79.72         66.61         1.80 o                         
   4   2   7          4.66          4.87         1.49 o                         
   5   2   7          9.35          8.82         1.99 o                         
   6   2   7         11.71         10.95         2.25 o                         
   7   2   7          4.02          5.90         2.52 o                         
   1   3   7         76.12         69.65         6.16 o                         
   2   3   7         58.54         55.36         4.68 o                         
   3   3   7         50.76         52.66         2.26 o                         
   4   3   7         56.59         62.99         2.13 o                         
   5   3   7          4.98          3.61         1.74 o                         
   6   3   7         17.96         22.41         2.44 o                         
   7   3   7          0.88          2.54         2.63 o                         
   1   4   7        128.89        133.66        10.23 o                         
   2   4   7         58.90         63.50         3.77 o                         
   3   4   7         20.99         18.11         1.28 o                         
   4   4   7         48.11         60.09         3.65 o                         
   5   4   7         10.61         11.73         1.60 o                         
   6   4   7          9.03         11.48         2.47 o                         
   1   5   7         11.85         15.12         1.77 o                         
   2   5   7          4.92          5.94         1.20 o                         
   3   5   7         30.23         32.25         2.68 o                         
   4   5   7          4.52          4.50         1.51 o                         
   5   5   7          8.78         10.37         1.75 o                         
   6   5   7          5.57          4.65         2.26 o                         
   1   6   7         26.93         29.40         3.17 o                         
   2   6   7         32.24         34.49         2.87 o                         
   3   6   7         37.91         45.54         2.02 o                         
   4   6   7         19.87         19.87         1.72 o                         
   5   6   7          0.31          0.86         1.53 o                         
   1   7   7          7.15          7.09         1.55 o                         
   2   7   7          1.37          3.04         1.38 o                         
   3   7   7          4.16          6.29         1.68 o                         
   4   7   7          0.81         -0.03         1.54 o                         
   1   8   7          3.15          2.69         1.50 o                         
   2   8   7         13.70         10.02         1.48 o                         
   3   8   7          2.39          2.85         1.62 o                         
   2   0   8        369.55        268.60         7.90 o                         
   4   0   8         60.64         50.67         3.72 o                         
   6   0   8         30.64         31.14         3.57 o                         
   0   1   8        667.52        635.42         8.74 o                         
   1   1   8       1257.64        884.16        56.87 o                         
   2   1   8         29.84         31.45         2.60 o                         
   3   1   8        111.27         99.95        12.69 o                         
   4   1   8          5.76          5.70         2.58 o                         
   5   1   8         80.24         92.39         2.92 o                         
   6   1   8          1.69          0.49         1.81 o                         
   7   1   8          4.33          5.02         2.76 o                         
   0   2   8        274.15        203.29        22.56 o                         
   1   2   8        117.72        100.78         3.69 o                         
   2   2   8         96.25         71.36         3.19 o                         
   3   2   8        118.28         96.17         3.86 o                         
   4   2   8         53.90         55.73         8.03 o                         
   5   2   8          9.27          7.25         2.15 o                         
   6   2   8         12.03         11.78         2.31 o                         
   7   2   8          5.55          6.87         2.60 o                         
   0   3   8         13.21          9.04         1.29 o                         
   1   3   8         71.00         56.23         1.39 o                         
   2   3   8         95.98         85.97         3.67 o                         
   3   3   8          6.50          6.26         1.31 o                         
   4   3   8         49.24         58.87         4.65 o                         
   5   3   8         19.72         22.36         4.03 o                         
   6   3   8          4.73          4.08         2.28 o                         
   7   3   8          0.36          1.04         2.19 o                         
   0   4   8        486.02        404.97        42.12 o                         
   1   4   8         80.56         77.32         4.45 o                         
   2   4   8          2.41          1.86         1.31 o                         
   3   4   8         66.31         58.94         2.04 o                         
   4   4   8          7.11          6.12         1.34 o                         
   5   4   8          3.67          2.68         1.63 o                         
   6   4   8          1.89          3.46         2.42 o                         
   0   5   8         79.92         63.09         9.15 o                         
   1   5   8          9.74          6.44         1.02 o                         
   2   5   8          0.16         -0.29         1.19 o                         
   3   5   8         74.37         80.14         8.27 o                         
   4   5   8         14.88         16.65         1.61 o                         
   5   5   8          0.88          2.74         1.46 o                         
   6   5   8          0.88          0.94         1.85 o                         
   0   6   8         81.15         81.01         8.66 o                         
   1   6   8          7.93          8.09         1.30 o                         
   2   6   8          3.15          4.94         1.20 o                         
   3   6   8         20.35         21.44         1.74 o                         
   4   6   8          4.48          2.83         1.49 o                         
   5   6   8          0.66          1.84         1.76 o                         
   0   7   8          7.48          5.53         2.12 o                         
   1   7   8         11.55         14.26         1.32 o                         
   2   7   8          1.24          0.83         1.21 o                         
   3   7   8         15.46          9.88         1.23 o                         
   4   7   8          0.17          0.21         1.43 o                         
   0   8   8         11.87          8.92         1.95 o                         
   1   8   8          4.16          3.69         1.36 o                         
   2   8   8          1.77          1.65         1.40 o                         
   3   8   8          0.87          3.96         1.82 o                         
   2   0   9        199.81        147.97         5.55 o                         
   4   0   9        400.38        402.37         6.53 o                         
   6   0   9          4.68          0.99         3.27 o                         
   1   1   9       2209.59       2051.77       158.00 o                         
   2   1   9          0.62          0.95         1.45 o                         
   3   1   9        108.25        100.76         2.78 o                         
   4   1   9        134.35        144.56         4.25 o                         
   5   1   9        107.47        122.30         2.92 o                         
   6   1   9          0.12         -0.20         1.55 o                         
   7   1   9          3.53          2.98         2.11 o                         
   1   2   9        218.66        145.69         6.33 o                         
   2   2   9        424.99        383.32        18.84 o                         
   3   2   9         67.86         59.86         3.60 o                         
   4   2   9         88.54         92.69         6.63 o                         
   5   2   9          8.94          9.61         2.15 o                         
   6   2   9          3.26          3.84         2.20 o                         
   7   2   9          1.04          0.83         2.59 o                         
   1   3   9        235.02        182.65        12.32 o                         
   2   3   9        137.49        110.96         2.20 o                         
   3   3   9         37.07         34.98         2.21 o                         
   4   3   9        188.30        169.96         9.56 o                         
   5   3   9         16.92         19.29         2.45 o                         
   6   3   9          2.62          3.89         2.39 o                         
   7   3   9          1.99          1.35         2.16 o                         
   1   4   9        103.25         78.92         3.68 o                         
   2   4   9         32.34         23.16         1.55 o                         
   3   4   9          8.55          7.08         1.16 o                         
   4   4   9         32.41         41.71         1.64 o                         
   5   4   9          4.84          4.02         1.67 o                         
   6   4   9          4.43          5.24         2.04 o                         
   1   5   9          1.62          2.26         0.99 o                         
   2   5   9         22.85         24.30         2.05 o                         
   3   5   9         28.31         30.88         2.07 o                         
   4   5   9         72.99         73.75         7.52 o                         
   5   5   9          0.82          2.36         1.49 o                         
   6   5   9          1.84          0.23         1.95 o                         
   1   6   9          5.74          5.64         1.29 o                         
   2   6   9         25.40         29.80         2.73 o                         
   3   6   9          4.31          4.87         1.40 o                         
   4   6   9          8.28          7.42         1.51 o                         
   5   6   9          2.24          2.63         1.58 o                         
   1   7   9          4.49          3.57         1.35 o                         
   2   7   9          9.01          8.85         1.60 o                         
   3   7   9         15.58         19.53         2.76 o                         
   4   7   9          3.65          3.01         1.56 o                         
   1   8   9          3.42          3.06         1.28 o                         
   2   8   9          8.02          4.06         1.44 o                         
   2   0  10       1829.79       1553.88        15.34 o                         
   4   0  10        224.79        223.03         5.09 o                         
   6   0  10         49.61         35.09         3.80 o                         
   0   1  10         35.25         25.90         2.89 o                         
   1   1  10       1099.60        954.17        70.27 o                         
   2   1  10        244.50        204.50         4.25 o                         
   3   1  10          3.67          4.27         1.71 o                         
   4   1  10         13.62          9.70         2.36 o                         
   5   1  10        267.60        294.40         6.30 o                         
   6   1  10          9.91          9.80         3.69 o                         
   7   1  10          3.18          2.47         2.09 o                         
   0   2  10        244.73        214.11        21.76 o                         
   1   2  10        385.75        339.02        12.37 o                         
   2   2  10        154.41        154.61         4.54 o                         
   3   2  10        446.49        403.36        22.07 o                         
   4   2  10        213.02        199.87        11.08 o                         
   5   2  10          9.27          8.72         1.67 o                         
   6   2  10         23.86         19.77         2.08 o                         
   7   2  10          1.93          1.79         2.63 o                         
   0   3  10        977.15        814.11        95.37 o                         
   1   3  10        518.25        536.93        27.41 o                         
   2   3  10         31.04         28.37         1.41 o                         
   3   3  10         34.69         28.13         1.40 o                         
   4   3  10         19.48         18.66         1.71 o                         
   5   3  10         37.29         39.43         4.47 o                         
   6   3  10         28.50         31.52         3.80 o                         
   0   4  10        152.34        168.73         2.89 o                         
   1   4  10         99.88         78.03         2.89 o                         
   2   4  10         13.81         13.97         1.23 o                         
   3   4  10        292.66        265.59        17.98 o                         
   4   4  10         75.67         83.12         6.47 o                         
   5   4  10          3.55          3.24         1.43 o                         
   6   4  10          4.73          4.63         2.44 o                         
   0   5  10         57.72         50.79         7.03 o                         
   1   5  10        112.10        104.60         9.26 o                         
   2   5  10         42.16         45.30         6.49 o                         
   3   5  10         37.56         35.97         1.35 o                         
   4   5  10         19.30         17.75         2.20 o                         
   5   5  10          0.42          1.18         1.73 o                         
   6   5  10         10.67          5.28         1.85 o                         
   0   6  10        120.69        109.77        14.96 o                         
   1   6  10          4.73          4.47         1.15 o                         
   2   6  10          2.06          2.34         1.21 o                         
   3   6  10         53.93         53.15         3.04 o                         
   4   6  10          6.69          6.96         1.62 o                         
   5   6  10          0.90          2.07         1.78 o                         
   0   7  10          0.76          1.97         2.17 o                         
   1   7  10          2.74          1.99         1.28 o                         
   2   7  10         24.68         25.30         1.42 o                         
   3   7  10         12.80         10.97         2.02 o                         
   4   7  10          6.13          5.25         1.51 o                         
   0   8  10         10.86          9.63         2.47 o                         
   1   8  10          6.41          5.99         1.50 o                         
   2   8  10          0.66          0.73         1.45 o                         
   2   0  11       2643.08       2106.36        16.79 o                         
   4   0  11        120.85         19.90         2.73 o                         
   6   0  11          8.12          6.99         3.42 o                         
   1   1  11       2102.85       2029.73         9.54 o                         
   2   1  11         57.33         47.34         3.35 o                         
   3   1  11          4.08          3.78         1.31 o                         
   4   1  11         11.94         13.73         2.55 o                         
   5   1  11        480.32        637.78         6.23 o                         
   6   1  11         23.52         31.92         8.90 o                         
   7   1  11         12.15          9.14         3.79 o                         
   1   2  11        566.92        510.93        22.54 o                         
   2   2  11        272.95        247.55         4.08 o                         
   3   2  11         76.10         59.83         2.58 o                         
   4   2  11        169.14        222.60        14.96 o                         
   5   2  11          4.30          4.66         2.07 o                         
   6   2  11         12.63         13.83         2.39 o                         
   7   2  11          6.36          5.74         2.71 o                         
   1   3  11        755.57        669.83        13.65 o                         
   2   3  11        108.73         81.15         3.40 o                         
   3   3  11         17.23         15.56         2.05 o                         
   4   3  11          4.68          2.79         1.54 o                         
   5   3  11        112.73        141.17        15.18 o                         
   6   3  11         68.05         73.14         3.87 o                         
   1   4  11        134.36        129.77         6.66 o                         
   2   4  11          0.98          0.87         1.13 o                         
   3   4  11         54.05         49.03         2.16 o                         
   4   4  11         26.33         28.72         3.16 o                         
   5   4  11          4.08          3.47         1.70 o                         
   6   4  11          6.26          5.08         2.46 o                         
   1   5  11         81.35         74.94         6.66 o                         
   2   5  11          4.25          5.48         1.29 o                         
   3   5  11         16.20         18.38         1.56 o                         
   4   5  11          6.10          6.71         1.41 o                         
   5   5  11          5.51          6.16         1.68 o                         
   1   6  11          3.02          4.02         1.40 o                         
   2   6  11         15.23         17.82         1.93 o                         
   3   6  11         24.06         21.78         2.15 o                         
   4   6  11          1.28          0.61         1.34 o                         
   5   6  11          1.33          1.11         1.39 o                         
   1   7  11          4.52          6.18         1.40 o                         
   2   7  11          3.13          4.12         1.63 o                         
   3   7  11          1.54         -0.24         1.52 o                         
   4   7  11          0.59          1.53         1.61 o                         
   1   8  11          3.98          3.46         1.56 o                         
   2   8  11          7.07          7.30         1.66 o                         
   2   0  12       3986.53       2611.43        18.08 o                         
   4   0  12        788.69        610.89         6.68 o                         
   6   0  12          4.58         -1.67         2.43 o                         
   0   1  12        378.73        367.05         5.70 o                         
   1   1  12       1343.80       1022.63        45.88 o                         
   2   1  12         92.04         71.21         5.42 o                         
   3   1  12         57.31         57.75         4.15 o                         
   4   1  12         49.13         49.77         2.33 o                         
   5   1  12        569.66        720.43         7.52 o                         
   6   1  12          3.17          2.64         1.69 o                         
   7   1  12          2.98          3.51         2.14 o                         
   0   2  12         24.06         20.72         1.45 o                         
   1   2  12         75.20         72.10         4.70 o                         
   2   2  12       1410.11       1568.63        79.77 o                         
   3   2  12        838.97        835.25        32.68 o                         
   4   2  12        350.69        345.74        46.74 o                         
   5   2  12          3.35          2.43         1.51 o                         
   6   2  12          1.16          2.99         2.34 o                         
   7   2  12          1.95          2.04         1.91 o                         
   0   3  12        105.95         97.14        12.72 o                         
   1   3  12         22.00         25.49         1.48 o                         
   2   3  12         28.87         27.14         1.44 o                         
   3   3  12         74.98         84.41         4.42 o                         
   4   3  12        210.24        249.26        15.50 o                         
   5   3  12        144.15        162.98        18.04 o                         
   6   3  12         13.66         15.52         2.54 o                         
   0   4  12        200.18        205.18        20.40 o                         
   1   4  12          7.95          9.03         1.23 o                         
   2   4  12         76.94         67.76         2.97 o                         
   3   4  12        738.10        844.44        49.75 o                         
   4   4  12         44.87         45.21         4.32 o                         
   5   4  12          3.27          1.81         1.48 o                         
   6   4  12          0.92          0.57         2.44 o                         
   0   5  12         47.67         37.39         3.72 o                         
   1   5  12         36.84         22.47         1.10 o                         
   2   5  12         42.66         35.78         2.91 o                         
   3   5  12         22.82         22.75         1.34 o                         
   4   5  12         77.37         83.49         3.60 o                         
   5   5  12          1.71          0.20         1.68 o                         
   0   6  12         46.94         46.90         3.99 o                         
   1   6  12          9.40         11.95         1.36 o                         
   2   6  12          4.02          3.56         1.12 o                         
   3   6  12        175.79        173.69        17.01 o                         
   4   6  12          0.14          0.62         1.63 o                         
   5   6  12          3.54          1.25         1.65 o                         
   0   7  12          1.09          1.09         1.76 o                         
   1   7  12          8.19          8.64         1.45 o                         
   2   7  12         25.35         23.18         3.19 o                         
   3   7  12          1.89          2.84         1.56 o                         
   4   7  12          8.13          6.60         1.68 o                         
   0   8  12          7.44          4.92         1.75 o                         
   1   8  12          0.59          0.97         1.37 o                         
   2   8  12          0.04          2.26         1.76 o                         
   2   0  13       1901.38       1240.84        12.23 o                         
   4   0  13       1020.62       1064.38         9.27 o                         
   6   0  13         40.36         22.86         2.73 o                         
   1   1  13       1140.78       1260.21        32.40 o                         
   2   1  13         43.13         38.48         1.86 o                         
   3   1  13         18.22         17.47         1.85 o                         
   4   1  13         38.66         41.40         6.34 o                         
   5   1  13        163.95        199.55         4.10 o                         
   6   1  13          9.05          9.72         4.12 o                         
   7   1  13          9.53          6.05         3.89 o                         
   1   2  13        114.80        131.40         7.24 o                         
   2   2  13        765.87        787.05        15.99 o                         
   3   2  13        100.39         90.81         4.73 o                         
   4   2  13        452.91        464.90        48.20 o                         
   5   2  13         18.56         18.58         1.62 o                         
   6   2  13         21.29         23.48         2.55 o                         
   7   2  13          5.90          5.30         2.21 o                         
   1   3  13         98.43         85.45         6.85 o                         
   2   3  13          2.22          3.41         0.98 o                         
   3   3  13          9.39          9.45         1.31 o                         
   4   3  13         88.31         95.37         8.10 o                         
   5   3  13         44.81         51.95         9.31 o                         
   6   3  13         40.48         57.00         3.72 o                         
   1   4  13         54.85         56.74         3.11 o                         
   2   4  13          5.78          8.12         1.05 o                         
   3   4  13         88.96         84.90         4.37 o                         
   4   4  13         49.82         54.58         4.70 o                         
   5   4  13         15.39         15.05         2.60 o                         
   6   4  13          6.25          5.45         1.84 o                         
   1   5  13         21.81         22.81         1.47 o                         
   2   5  13         23.71         25.16         1.84 o                         
   3   5  13         13.02         10.06         1.37 o                         
   4   5  13         24.12         27.78         2.28 o                         
   5   5  13          0.18          0.68         1.42 o                         
   1   6  13          5.70          6.35         1.20 o                         
   2   6  13          7.67          8.12         1.51 o                         
   3   6  13          6.42          6.16         1.58 o                         
   4   6  13          1.72          2.01         1.68 o                         
   5   6  13          6.04          8.67         2.17 o                         
   1   7  13          0.81          2.11         1.40 o                         
   2   7  13         14.31         10.89         2.19 o                         
   3   7  13          4.31          3.84         1.59 o                         
   1   8  13          3.91          2.65         1.36 o                         
   2   8  13          3.10          5.70         3.65 o                         
   0   0  14        587.12        608.15         6.76 o                         
   2   0  14         30.50         20.97         4.10 o                         
   4   0  14        214.59         94.04         2.96 o                         
   6   0  14         18.63         -2.51         2.51 o                         
   0   1  14        303.96        278.17         4.86 o                         
   1   1  14        565.99        603.00        15.53 o                         
   2   1  14         27.49         28.09         1.75 o                         
   3   1  14        125.88        145.21        14.06 o                         
   4   1  14          3.43          0.67         2.36 o                         
   5   1  14         45.42         66.39         3.80 o                         
   6   1  14          4.56          2.76         1.68 o                         
   7   1  14          4.92          3.85         2.13 o                         
   0   2  14         62.06         70.46         7.82 o                         
   1   2  14        136.22        127.43         8.41 o                         
   2   2  14         41.92         40.41         3.03 o                         
   3   2  14         55.92         61.77         3.52 o                         
   4   2  14        189.26        200.71        22.18 o                         
   5   2  14          7.08          8.86         1.69 o                         
   6   2  14         13.95         18.14         2.39 o                         
   0   3  14        323.55        285.33        25.41 o                         
   1   3  14        355.97        325.97        28.68 o                         
   2   3  14         26.06         33.37         1.22 o                         
   3   3  14         34.90         31.31         1.41 o                         
   4   3  14          3.52          5.03         1.33 o                         
   5   3  14          4.70          5.16         1.98 o                         
   6   3  14         16.65         18.73         3.42 o                         
   0   4  14        423.66        395.88        22.75 o                         
   1   4  14        108.07        111.56         3.90 o                         
   2   4  14          2.20          0.48         1.19 o                         
   3   4  14         39.40         45.05         1.63 o                         
   4   4  14         40.52         39.01         2.12 o                         
   5   4  14          9.06         12.55         2.05 o                         
   6   4  14          2.19          1.68         1.81 o                         
   0   5  14         61.60         52.68         3.11 o                         
   1   5  14         10.03         10.39         1.29 o                         
   2   5  14         22.22         25.96         1.35 o                         
   3   5  14         18.21         15.36         2.04 o                         
   4   5  14          8.28         11.07         2.03 o                         
   5   5  14          0.06          0.22         1.58 o                         
   0   6  14        118.27        117.94         2.85 o                         
   1   6  14         14.21         14.88         1.40 o                         
   2   6  14          2.90          3.36         1.36 o                         
   3   6  14          9.33          8.25         1.40 o                         
   4   6  14          3.39          2.48         1.41 o                         
   0   7  14          3.68          3.64         1.81 o                         
   1   7  14          2.95          2.85         1.42 o                         
   2   7  14         13.07          9.93         1.41 o                         
   3   7  14          3.24          4.13         1.43 o                         
   0   8  14          3.36          3.28         3.53 o                         
   1   8  14          5.22          3.36         1.35 o                         
   2   0  15         78.53         75.05         3.80 o                         
   4   0  15         26.99         21.27         3.04 o                         
   6   0  15         27.97         24.00         2.89 o                         
   1   1  15        385.56        391.75         3.96 o                         
   2   1  15        110.55        106.32         2.34 o                         
   3   1  15          8.56         10.63         1.58 o                         
   4   1  15         22.87         21.14         3.80 o                         
   5   1  15         82.00        101.64         4.03 o                         
   6   1  15          0.93          0.62         1.93 o                         
   7   1  15          4.27          2.05         3.80 o                         
   1   2  15        219.60        191.67         6.09 o                         
   2   2  15          6.69          6.23         1.38 o                         
   3   2  15          6.45          4.23         1.26 o                         
   4   2  15         30.77         36.09         3.86 o                         
   5   2  15          3.06          3.30         1.62 o                         
   6   2  15         10.89         15.87         2.47 o                         
   1   3  15         30.31         24.52         2.10 o                         
   2   3  15        221.23        161.70         7.74 o                         
   3   3  15         46.97         45.61         1.48 o                         
   4   3  15        114.09        121.64         8.15 o                         
   5   3  15         12.89         15.10         2.46 o                         
   6   3  15          3.36          6.10         2.92 o                         
   1   4  15         85.94         83.49         4.61 o                         
   2   4  15         16.33         14.63         1.28 o                         
   3   4  15         12.58         11.80         1.34 o                         
   4   4  15          6.19          5.73         1.42 o                         
   5   4  15          6.79          8.67         1.81 o                         
   6   4  15          1.10          1.83         1.94 o                         
   1   5  15         13.21         13.30         1.41 o                         
   2   5  15         68.64         74.82         3.69 o                         
   3   5  15         36.24         38.58         3.22 o                         
   4   5  15         17.58         19.09         1.64 o                         
   5   5  15          3.34          2.08         1.62 o                         
   1   6  15          5.64          6.31         1.49 o                         
   2   6  15         30.58         35.94         1.71 o                         
   3   6  15          5.50          4.77         1.34 o                         
   4   6  15          4.81          3.56         1.39 o                         
   1   7  15          0.24         -0.02         1.28 o                         
   2   7  15          7.61          4.58         1.37 o                         
   3   7  15          5.02          3.37         1.38 o                         
   1   8  15          5.54          2.64         1.61 o                         
   0   0  16        226.13        239.59         4.94 o                         
   2   0  16         81.08         74.67         3.65 o                         
   4   0  16          7.08          2.38         2.27 o                         
   6   0  16          0.96         -0.08         2.58 o                         
   0   1  16         83.43         82.95         3.34 o                         
   1   1  16         80.79         74.39         2.43 o                         
   2   1  16          9.73          7.94         1.53 o                         
   3   1  16        102.35         92.31         5.11 o                         
   4   1  16          7.35          4.56         2.28 o                         
   5   1  16         26.40         29.02         3.42 o                         
   6   1  16          0.54          1.81         1.95 o                         
   0   2  16         70.09         65.13         8.17 o                         
   1   2  16         17.42         15.58         1.58 o                         
   2   2  16          0.67          0.54         1.52 o                         
   3   2  16         61.69         58.85         1.78 o                         
   4   2  16         11.61         10.09         1.34 o                         
   5   2  16          2.76          2.61         1.94 o                         
   6   2  16          0.25         -0.10         2.42 o                         
   0   3  16        102.85         88.30         6.65 o                         
   1   3  16         78.22         61.75         6.41 o                         
   2   3  16         39.48         42.51         2.60 o                         
   3   3  16         55.43         56.45         6.17 o                         
   4   3  16          6.95          5.81         1.22 o                         
   5   3  16          6.75          7.34         1.96 o                         
   6   3  16          1.94          2.39         2.50 o                         
   0   4  16        130.83        125.09        16.37 o                         
   1   4  16          8.89         10.40         1.74 o                         
   2   4  16         51.76         36.47         2.57 o                         
   3   4  16         70.62         69.99         3.80 o                         
   4   4  16          1.45          2.02         1.36 o                         
   5   4  16          2.20          1.35         1.82 o                         
   6   4  16          0.08          1.44         2.58 o                         
   0   5  16         16.27         12.81         1.78 o                         
   1   5  16         30.15         28.49         1.31 o                         
   2   5  16          2.84          1.51         1.28 o                         
   3   5  16          8.85          8.87         1.44 o                         
   4   5  16          2.99          2.51         1.36 o                         
   5   5  16          2.64          2.29         1.59 o                         
   0   6  16         13.34         10.92         1.80 o                         
   1   6  16          7.21          8.38         1.53 o                         
   2   6  16         13.35         13.62         1.79 o                         
   3   6  16          3.18          2.21         1.34 o                         
   4   6  16          1.99          2.50         1.40 o                         
   0   7  16          1.08          1.77         1.64 o                         
   1   7  16          4.01          3.72         1.36 o                         
   2   7  16          1.15          1.44         1.32 o                         
   3   7  16          5.00          3.90         1.54 o                         
   0   8  16          3.32          6.76         2.51 o                         
   2   0  17        399.64        394.63         9.84 o                         
   4   0  17          1.22          5.50         2.12 o                         
   6   0  17          0.96         -0.30         2.51 o                         
   1   1  17        183.45        181.72         4.18 o                         
   2   1  17         21.15         23.06         2.09 o                         
   3   1  17          8.57          6.52         1.39 o                         
   4   1  17          8.67          8.83         1.92 o                         
   5   1  17         23.64         24.31         3.42 o                         
   6   1  17          3.78          3.62         1.55 o                         
   1   2  17         36.67         31.88         1.50 o                         
   2   2  17         84.51         85.06         5.10 o                         
   3   2  17          3.44          2.63         1.64 o                         
   4   2  17         22.69         23.61         2.46 o                         
   5   2  17          4.21          6.87         1.95 o                         
   6   2  17          1.54          2.24         1.75 o                         
   1   3  17          3.35          3.54         1.08 o                         
   2   3  17         17.28         15.27         1.25 o                         
   3   3  17         15.31         16.33         1.37 o                         
   4   3  17          1.18          1.58         1.56 o                         
   5   3  17         11.55         12.44         1.53 o                         
   6   3  17         12.33          9.53         2.51 o                         
   1   4  17         51.95         52.32         5.33 o                         
   2   4  17         25.02         27.23         1.53 o                         
   3   4  17         25.01         21.29         1.47 o                         
   4   4  17          6.09          6.42         1.58 o                         
   5   4  17          1.36          0.47         1.81 o                         
   1   5  17          5.54          6.73         1.20 o                         
   2   5  17         14.42         15.60         1.38 o                         
   3   5  17          4.60          5.37         1.56 o                         
   4   5  17          1.85          4.08         1.63 o                         
   5   5  17          7.58          5.41         1.71 o                         
   1   6  17          3.51          4.05         1.38 o                         
   2   6  17         30.29         27.72         2.93 o                         
   3   6  17          1.26          1.28         1.49 o                         
   4   6  17          1.27          2.11         1.36 o                         
   1   7  17          0.92          1.36         1.25 o                         
   2   7  17          3.02          4.02         1.31 o                         
   3   7  17          1.49          1.12         1.62 o                         
   0   0  18         34.96         36.31         2.81 o                         
   2   0  18         56.04         58.79         2.01 o                         
   4   0  18         21.96         24.26         2.29 o                         
   6   0  18          6.40         -2.51         3.57 o                         
   0   1  18         16.32         21.88         2.89 o                         
   1   1  18         12.59         14.13         1.99 o                         
   2   1  18          7.93          6.92         1.68 o                         
   3   1  18         27.14         33.59         1.64 o                         
   4   1  18          2.19          2.65         1.78 o                         
   5   1  18          8.29         10.41         3.19 o                         
   6   1  18          2.50          1.30         1.57 o                         
   0   2  18        250.70        224.77         4.25 o                         
   1   2  18         35.01         36.28         2.59 o                         
   2   2  18         14.81         14.17         2.00 o                         
   3   2  18         35.96         37.78         2.62 o                         
   4   2  18         14.71         15.77         1.69 o                         
   5   2  18          0.76          1.49         1.60 o                         
   6   2  18          0.80          2.29         2.44 o                         
   0   3  18         79.95         94.79         5.28 o                         
   1   3  18         61.59         55.83         1.76 o                         
   2   3  18         12.87         13.46         1.26 o                         
   3   3  18         15.12         18.66         1.80 o                         
   4   3  18          1.03          2.02         1.39 o                         
   5   3  18          2.72          4.38         1.90 o                         
   6   3  18          5.12          4.15         2.66 o                         
   0   4  18        111.27        109.59        12.88 o                         
   1   4  18          3.62          3.35         1.11 o                         
   2   4  18         21.28         22.05         1.48 o                         
   3   4  18         12.86         12.78         1.40 o                         
   4   4  18          0.07          1.17         1.67 o                         
   5   4  18          0.22          1.39         1.45 o                         
   0   5  18          2.47          3.86         1.79 o                         
   1   5  18         71.39         72.86         4.27 o                         
   2   5  18          2.22          3.72         1.12 o                         
   3   5  18         11.32         11.58         1.65 o                         
   4   5  18          1.98          2.94         1.54 o                         
   5   5  18          1.22          2.97         1.56 o                         
   0   6  18          7.48          9.90         1.61 o                         
   1   6  18          5.26          5.29         1.41 o                         
   2   6  18         10.05         12.54         1.65 o                         
   3   6  18          0.02          0.47         1.49 o                         
   4   6  18          2.14          1.27         1.84 o                         
   0   7  18          1.14          0.26         1.98 o                         
   1   7  18         10.68          7.05         2.36 o                         
   2   7  18          0.06          1.55         1.56 o                         
   2   0  19        150.81        113.07        18.42 o                         
   4   0  19          3.64          4.61         2.10 o                         
   6   0  19          9.50         -1.82         3.65 o                         
   1   1  19        215.33        236.34         9.27 o                         
   2   1  19         49.66         48.44         2.17 o                         
   3   1  19         21.78         22.53         1.87 o                         
   4   1  19          3.17          5.39         1.79 o                         
   5   1  19          0.69          0.16         1.85 o                         
   6   1  19          0.73          1.63         1.76 o                         
   1   2  19         16.01         15.74         1.98 o                         
   2   2  19          0.69          1.26         1.54 o                         
   3   2  19          2.11          2.53         1.42 o                         
   4   2  19         13.52         13.82         1.42 o                         
   5   2  19          0.51          0.39         2.01 o                         
   6   2  19          4.50          5.65         3.84 o                         
   1   3  19          4.78          4.82         1.33 o                         
   2   3  19         55.21         51.66         2.41 o                         
   3   3  19          4.17          5.12         1.32 o                         
   4   3  19          1.67          2.39         1.39 o                         
   5   3  19          3.88          3.65         1.82 o                         
   6   3  19          1.44          3.09         2.12 o                         
   1   4  19          1.13          2.47         1.17 o                         
   2   4  19         36.14         37.49         1.90 o                         
   3   4  19          5.76          5.31         1.24 o                         
   4   4  19          1.18          1.15         1.34 o                         
   5   4  19          0.14          1.41         1.65 o                         
   1   5  19          1.76          3.11         1.33 o                         
   2   5  19         25.12         24.60         1.41 o                         
   3   5  19          0.78          1.01         1.32 o                         
   4   5  19          0.93          0.36         1.38 o                         
   1   6  19          0.78          0.87         1.58 o                         
   2   6  19         25.15         24.47         2.44 o                         
   3   6  19          0.73          1.85         1.37 o                         
   1   7  19          0.47         -0.53         1.40 o                         
   2   7  19          1.65          2.02         1.78 o                         
   0   0  20        219.70        181.40         3.57 o                         
   2   0  20        123.19        139.82        19.60 o                         
   4   0  20         13.20          9.22         1.77 o                         
   6   0  20          0.69         -0.91         3.34 o                         
   0   1  20         79.09         60.16         2.58 o                         
   1   1  20         31.44         30.95         2.62 o                         
   2   1  20         18.14         20.00         1.48 o                         
   3   1  20         47.37         52.82         2.62 o                         
   4   1  20          6.04          3.91         1.55 o                         
   5   1  20          0.92          1.53         1.88 o                         
   6   1  20          0.25          0.76         2.00 o                         
   0   2  20        215.92        226.75         4.63 o                         
   1   2  20         74.35         71.50         2.40 o                         
   2   2  20          2.38          3.80         1.36 o                         
   3   2  20          4.98          6.39         1.81 o                         
   4   2  20         23.33         24.65         1.55 o                         
   5   2  20          2.93          3.59         1.74 o                         
   6   2  20          0.57         -0.82         2.06 o                         
   0   3  20         63.90         56.14         3.11 o                         
   1   3  20         45.49         41.48         3.55 o                         
   2   3  20          2.44          1.26         1.39 o                         
   3   3  20          0.66          1.19         1.29 o                         
   4   3  20         17.37         20.17         1.71 o                         
   5   3  20          0.67          0.73         1.69 o                         
   0   4  20         65.54         51.01         1.88 o                         
   1   4  20         24.87         26.98         1.55 o                         
   2   4  20          1.13          2.13         1.44 o                         
   3   4  20         10.64         11.51         1.65 o                         
   4   4  20          6.11          7.97         1.77 o                         
   5   4  20          3.21          3.57         1.73 o                         
   0   5  20          9.33          8.97         1.74 o                         
   1   5  20         34.65         30.99         3.60 o                         
   2   5  20          3.44          4.35         1.52 o                         
   3   5  20          9.86          5.75         1.32 o                         
   4   5  20          5.88          4.29         1.59 o                         
   0   6  20          0.32          1.68         1.83 o                         
   1   6  20          4.29          5.23         1.72 o                         
   2   6  20          8.36          7.18         1.40 o                         
   3   6  20          3.53          3.09         1.59 o                         
   0   7  20          0.17          2.45         2.28 o                         
   1   7  20         16.60         10.45         1.87 o                         
   2   7  20          0.56          0.78         2.03 o                         
   2   0  21         27.04         25.06         2.12 o                         
   4   0  21         18.30         20.13         2.54 o                         
   6   0  21          2.18          1.14         2.51 o                         
   1   1  21         71.01         73.48         2.34 o                         
   2   1  21          4.54          3.38         1.61 o                         
   3   1  21         25.93         25.39         1.72 o                         
   4   1  21          5.54          7.09         1.58 o                         
   5   1  21          1.85          0.53         2.36 o                         
   6   1  21          0.93          0.43         2.11 o                         
   1   2  21        121.93        101.25         8.47 o                         
   2   2  21          5.67          5.93         1.67 o                         
   3   2  21         22.85         25.72         1.63 o                         
   4   2  21          8.63          7.41         1.27 o                         
   5   2  21          0.66          1.01         1.53 o                         
   6   2  21          1.25          0.46         2.81 o                         
   1   3  21         53.62         52.85         2.54 o                         
   2   3  21         30.24         24.61         1.57 o                         
   3   3  21          0.04          1.96         1.48 o                         
   4   3  21          2.86          2.76         1.46 o                         
   5   3  21          3.05          5.49         2.11 o                         
   1   4  21        102.19        104.17         3.49 o                         
   2   4  21          6.92          5.89         1.33 o                         
   3   4  21          8.32          7.95         1.45 o                         
   4   4  21          2.73          3.18         1.40 o                         
   5   4  21          1.85          2.95         1.66 o                         
   1   5  21         10.67         10.65         1.11 o                         
   2   5  21          3.54          3.83         1.41 o                         
   3   5  21          1.79          2.20         1.32 o                         
   4   5  21          0.61          2.88         1.61 o                         
   1   6  21         16.88         20.64         1.74 o                         
   2   6  21         11.17          8.30         1.41 o                         
   3   6  21          0.86          2.87         1.61 o                         
   1   7  21          0.64          1.05         1.44 o                         
   0   0  22       1274.99       1358.05         9.12 o                         
   2   0  22         29.44         35.83         1.89 o                         
   4   0  22          3.20          2.59         1.92 o                         
   6   0  22          6.78          3.72         3.80 o                         
   0   1  22         95.71        106.58         3.80 o                         
   1   1  22        185.38        184.46        11.62 o                         
   2   1  22          5.80          4.58         1.42 o                         
   3   1  22        104.99        112.15        11.32 o                         
   4   1  22          0.38          1.85         1.78 o                         
   5   1  22          3.19          4.92         2.07 o                         
   6   1  22          0.09          0.71         2.16 o                         
   0   2  22        611.15        673.48         6.23 o                         
   1   2  22        113.34        104.30         3.83 o                         
   2   2  22          3.31          3.01         1.39 o                         
   3   2  22          6.40          7.85         1.79 o                         
   4   2  22          8.45          9.71         1.67 o                         
   5   2  22          2.20          1.25         1.74 o                         
   0   3  22         93.64         89.48         2.07 o                         
   1   3  22        162.87        159.86        14.26 o                         
   2   3  22         61.61         66.04         3.66 o                         
   3   3  22         15.22         19.78         1.38 o                         
   4   3  22          3.39          3.29         1.83 o                         
   5   3  22          3.95          5.67         1.84 o                         
   0   4  22        117.92        120.03         8.55 o                         
   1   4  22         75.93         71.97         3.07 o                         
   2   4  22         19.41         19.07         2.30 o                         
   3   4  22          6.00          6.91         1.46 o                         
   4   4  22          5.52          5.61         1.75 o                         
   5   4  22          0.93          5.24         2.51 o                         
   0   5  22         17.96         16.47         1.90 o                         
   1   5  22         17.23         21.68         1.66 o                         
   2   5  22         21.64         19.37         1.53 o                         
   3   5  22          0.52          1.16         1.26 o                         
   4   5  22          0.04          1.03         1.78 o                         
   0   6  22          0.33         -0.18         2.30 o                         
   1   6  22         18.26         15.99         2.30 o                         
   2   6  22          9.96          9.77         1.78 o                         
   3   6  22          2.21          0.63         1.63 o                         
   0   7  22          2.49         -1.07         2.92 o                         
   2   0  23        117.35        116.78        11.20 o                         
   4   0  23         17.27          6.66         2.73 o                         
   1   1  23         65.88         58.26        10.80 o                         
   2   1  23         49.87         41.95         2.32 o                         
   3   1  23        147.66        141.71         5.54 o                         
   4   1  23          0.78          1.62         1.40 o                         
   5   1  23          0.41          0.86         1.56 o                         
   1   2  23         86.67         86.49         3.89 o                         
   2   2  23         13.82         14.22         1.75 o                         
   3   2  23          3.09          4.02         1.60 o                         
   4   2  23          7.85          5.26         1.59 o                         
   5   2  23          0.61          1.67         1.79 o                         
   1   3  23         48.45         52.22         1.74 o                         
   2   3  23        227.54        226.95         8.38 o                         
   3   3  23         53.50         52.53         2.81 o                         
   4   3  23         10.51         10.84         1.81 o                         
   5   3  23          0.65         -0.48         1.59 o                         
   1   4  23         53.70         44.67         3.74 o                         
   2   4  23          0.96          2.83         1.37 o                         
   3   4  23          0.70          0.14         1.28 o                         
   4   4  23          7.67          7.64         1.62 o                         
   1   5  23          3.47          3.40         1.31 o                         
   2   5  23        103.70        105.75         2.01 o                         
   3   5  23          1.57          2.44         1.55 o                         
   4   5  23          0.78          1.49         1.67 o                         
   1   6  23         15.87         12.76         1.48 o                         
   2   6  23          0.62          1.12         1.41 o                         
   0   0  24       2507.32       2908.14        12.00 o                         
   2   0  24         19.00         20.63         5.55 o                         
   4   0  24         24.98         26.48         2.22 o                         
   0   1  24         50.58         64.04         3.42 o                         
   1   1  24        338.41        350.38        39.97 o                         
   2   1  24         32.25         28.12         4.30 o                         
   3   1  24         31.08         38.30         1.60 o                         
   4   1  24          0.55         -0.39         1.35 o                         
   5   1  24          0.33          0.18         2.02 o                         
   0   2  24       1459.11       1809.35         9.95 o                         
   1   2  24         84.19         90.52         8.87 o                         
   2   2  24         11.39          7.96         1.71 o                         
   3   2  24          1.77          2.70         1.57 o                         
   4   2  24         10.85         11.99         1.90 o                         
   5   2  24          1.37          2.29         1.90 o                         
   0   3  24         44.50         47.67         3.65 o                         
   1   3  24        125.03        141.12        10.99 o                         
   2   3  24         53.16         54.48         3.41 o                         
   3   3  24          7.83          9.23         1.48 o                         
   4   3  24          4.36          2.93         1.47 o                         
   5   3  24          0.44          1.13         2.08 o                         
   0   4  24         95.82         95.02         3.15 o                         
   1   4  24        142.48        179.05         6.16 o                         
   2   4  24          0.80          1.82         1.44 o                         
   3   4  24          0.09          1.99         1.50 o                         
   4   4  24          0.48          2.17         1.57 o                         
   0   5  24         32.39         29.59         7.71 o                         
   1   5  24         15.72         16.95         2.62 o                         
   2   5  24         34.82         32.34         2.28 o                         
   3   5  24          3.45          2.84         1.61 o                         
   0   6  24          1.60         -0.34         2.41 o                         
   1   6  24         22.90         19.64         1.91 o                         
   2   6  24          3.60          1.12         1.47 o                         
   2   0  25         99.50         94.72         3.30 o                         
   4   0  25         19.62         18.93         2.22 o                         
   1   1  25        259.96        332.56        27.84 o                         
   2   1  25          4.00          3.50         1.27 o                         
   3   1  25         66.65         61.23         6.13 o                         
   4   1  25          0.37         -1.42         1.63 o                         
   5   1  25          7.24          5.68         2.13 o                         
   1   2  25         80.61         84.98         8.10 o                         
   2   2  25         71.47         76.25         1.91 o                         
   3   2  25         14.62         13.69         2.70 o                         
   4   2  25         15.33         16.09         2.45 o                         
   5   2  25          0.56         -0.31         1.97 o                         
   1   3  25         37.51         40.08         3.06 o                         
   2   3  25         14.64         19.21         2.50 o                         
   3   3  25          6.16          6.44         1.45 o                         
   4   3  25          1.32          1.02         1.51 o                         
   1   4  25         84.31         83.46        12.21 o                         
   2   4  25          9.73         11.72         1.53 o                         
   3   4  25         20.99         20.34         1.79 o                         
   4   4  25          2.79          3.32         1.71 o                         
   1   5  25          0.30          0.53         1.35 o                         
   2   5  25          8.58          5.03         1.45 o                         
   3   5  25          1.64          2.80         1.60 o                         
   1   6  25         12.46          7.99         1.53 o                         
   0   0  26         59.16         60.69         2.66 o                         
   2   0  26         72.04        102.82         2.68 o                         
   4   0  26         23.68         28.84         2.70 o                         
   0   1  26          7.47          3.20         5.13 o                         
   1   1  26        130.17        148.23         2.80 o                         
   2   1  26          1.04          1.84         1.75 o                         
   3   1  26          2.07          1.73         1.41 o                         
   4   1  26          1.11          0.93         1.48 o                         
   5   1  26          2.39          2.74         1.67 o                         
   0   2  26         66.57         80.37         3.49 o                         
   1   2  26          7.34          7.00         1.53 o                         
   2   2  26         18.88         18.81         1.70 o                         
   3   2  26          0.01          0.07         1.47 o                         
   4   2  26          7.34          8.38         1.96 o                         
   0   3  26         39.20         44.30         5.32 o                         
   1   3  26         44.27         48.18         2.94 o                         
   2   3  26         22.58         29.16         1.69 o                         
   3   3  26          0.18          1.52         1.43 o                         
   4   3  26          0.69          1.38         1.54 o                         
   0   4  26         13.07         15.71         2.33 o                         
   1   4  26          2.31          5.90         1.63 o                         
   2   4  26         14.59         15.73         1.47 o                         
   3   4  26          1.57          2.09         1.54 o                         
   0   5  26         13.04         12.30         2.09 o                         
   1   5  26          0.15          0.08         1.50 o                         
   2   5  26          5.85          6.79         1.61 o                         
   3   5  26          0.79          1.14         2.66 o                         
   0   6  26          1.53          4.18         3.72 o                         
   2   0  27         31.96         32.05         1.97 o                         
   4   0  27          1.44          2.91         2.14 o                         
   1   1  27         39.59         39.47         7.98 o                         
   2   1  27         10.59          6.81         3.43 o                         
   3   1  27         15.63         13.97         2.46 o                         
   4   1  27          0.30          1.33         1.64 o                         
   1   2  27         25.75         26.46         2.79 o                         
   2   2  27         14.55         16.07         3.26 o                         
   3   2  27          2.98          2.62         1.46 o                         
   4   2  27          2.26          3.65         1.69 o                         
   1   3  27          5.12          7.11         1.36 o                         
   2   3  27         14.58         14.79         1.62 o                         
   3   3  27          0.49          0.97         1.51 o                         
   4   3  27          4.32          4.64         1.52 o                         
   1   4  27         15.23         14.77         2.17 o                         
   2   4  27          2.65          4.23         1.67 o                         
   3   4  27          5.25          3.59         1.75 o                         
   1   5  27          0.33          1.80         1.60 o                         
   2   5  27          5.37          5.22         1.61 o                         
   0   0  28         20.30         24.23         3.19 o                         
   2   0  28          7.03          8.51         1.61 o                         
   4   0  28          1.66          1.88         2.60 o                         
   0   1  28         13.77         15.18         2.16 o                         
   1   1  28         40.98         31.67         7.60 o                         
   2   1  28          1.51          2.76         1.59 o                         
   3   1  28          7.66          7.88         1.65 o                         
   4   1  28          0.52          0.47         1.38 o                         
   0   2  28          0.59          1.75         2.13 o                         
   1   2  28         20.30         21.78         1.69 o                         
   2   2  28          5.91          2.71         1.50 o                         
   3   2  28          1.80          2.79         1.66 o                         
   4   2  28          0.19          1.22         1.62 o                         
   0   3  28         16.34         10.68         1.65 o                         
   1   3  28          9.23         10.21         1.50 o                         
   2   3  28         15.04         20.04         1.74 o                         
   3   3  28          3.01          2.71         1.55 o                         
   0   4  28         14.82         11.21         1.98 o                         
   1   4  28          4.39          5.70         1.52 o                         
   2   4  28          4.08          3.35         1.42 o                         
   3   4  28          1.25          2.03         1.81 o                         
   0   5  28          4.04          3.97         2.13 o                         
   1   5  28          0.29          1.79         1.45 o                         
   2   0  29          1.44          1.35         2.28 o                         
   4   0  29          7.88          4.16         2.23 o                         
   1   1  29          4.22          5.77         2.29 o                         
   2   1  29          3.08          4.04         1.63 o                         
   3   1  29          1.91          2.09         1.52 o                         
   4   1  29          1.23          2.25         1.54 o                         
   1   2  29          1.00          0.88         1.61 o                         
   2   2  29          0.67          0.59         1.45 o                         
   3   2  29          0.42          1.14         1.56 o                         
   4   2  29          0.85          1.09         1.53 o                         
   1   3  29          0.71          1.40         1.42 o                         
   2   3  29          1.83          2.51         1.38 o                         
   3   3  29          2.81          2.61         1.45 o                         
   1   4  29          0.65          1.06         1.28 o                         
   2   4  29          2.33          4.72         1.59 o                         
   1   5  29          0.44          0.34         1.77 o                         
   0   0  30          5.68         11.47         3.11 o                         
   2   0  30          3.91          7.00         2.33 o                         
   4   0  30          0.59          0.71         1.90 o                         
   0   1  30          2.62          0.87         3.34 o                         
   1   1  30          8.49         11.88         1.79 o                         
   2   1  30          1.43          2.99         1.42 o                         
   3   1  30          3.34          3.37         1.45 o                         
   4   1  30          0.19          1.42         1.62 o                         
   0   2  30          8.33         10.94         3.42 o                         
   1   2  30         11.15          8.20         2.00 o                         
   2   2  30          0.57          2.90         1.72 o                         
   3   2  30          0.78          1.97         1.56 o                         
   0   3  30          0.05          2.31         1.93 o                         
   1   3  30          9.60         11.59         1.56 o                         
   2   3  30          1.48         -0.65         1.34 o                         
   3   3  30          1.05          1.87         1.63 o                         
   0   4  30          3.14          2.61         2.01 o                         
   1   4  30          2.46          2.88         1.74 o                         
   2   4  30          0.26          0.85         1.59 o                         
   2   0  31          1.90          5.15         2.13 o                         
   1   1  31          1.32          2.10         1.47 o                         
   2   1  31          1.62          0.92         1.72 o                         
   3   1  31          1.15          3.68         1.64 o                         
   1   2  31          0.07          1.29         1.31 o                         
   2   2  31          3.19          4.68         1.60 o                         
   3   2  31          0.47          2.45         1.82 o                         
   1   3  31          0.45          1.99         1.57 o                         
   2   3  31          1.66          1.54         1.42 o                         
   1   4  31          0.34          2.49         1.37 o                         
   0   0  32          6.33          7.22         2.51 o                         
   2   0  32          9.28          7.08         2.58 o                         
   0   1  32          0.89          3.55         2.34 o                         
   1   1  32          7.22          7.29         1.60 o                         
   2   1  32          2.63          2.41         1.46 o                         
   3   1  32          7.25          5.97         1.52 o                         
   0   2  32          4.02          4.96         1.98 o                         
   1   2  32          2.37          1.71         1.75 o                         
   2   2  32          4.85          5.63         1.64 o                         
   0   3  32          9.43          9.23         2.85 o                         
   1   3  32          3.55          2.47         1.64 o                         
   2   3  32          2.44          2.20         1.86 o                         
   2   0  33          1.37          4.24         2.15 o                         
   1   1  33          5.90          8.94         1.38 o                         
   2   1  33          0.33          3.80         1.60 o                         
   1   2  33          1.18          1.96         1.37 o                         
   2   2  33          0.97          0.92         1.44 o                         
   1   3  33          0.59         -1.29         2.12 o                         
   0   0  34          7.67          9.34         3.72 o                         
   2   0  34         19.44         18.89         2.42 o                         
   0   1  34          4.44          6.65         2.15 o                         
   1   1  34          0.02          1.80         1.65 o                         
   2   1  34          0.11          0.83         4.29 o                         
   0   2  34          8.89          6.74         2.72 o                         
   1   2  34          1.02          1.60         1.29 o                         
                                                                                
